# Supplementary material for: Elongin A regulates transcription in vivo through enhanced RNA polymerase processivity
Source: J Biol Chem. 2020 Dec 13;296:100170. doi: 10.1074/jbc.RA120.015876 (PMC7948402; doi:10.1074/jbc.RA120.015876)
Supplement: JBC_JBC/2020/015876_1 [file mmc1.xlsx]

## Sheet: Proteins w Peptides
Accession	Description	Score A2	Coverage A2	# Peptides A2	# PSM A2	Score B2	Coverage B2	# Peptides B2	# PSM B2	# AAs	MW [kDa]	calc. pI
Tx0001	cRAP FlagTag OS=Homo sapiens GN=FlagTag PE=1 SV=4	8.64746	82.61	2	7	33.8468	100	3	12	23	2.86014	4.50049
	Sequence	# PSMs	# Proteins	# Protein Groups	Protein Group Accessions	Modifications	MH+ [Da]	q-Value	PEP	A2	XCorr A2	B2	XCorr B2	# Missed Cleavages
	DHDIDYKDDDDK	5	1	1	Tx0001		1493.6	0	0.02871	High	2.93104	High	2.28743	1
	DHDGDYKDHDIDYKDDDDK	13	1	1	Tx0001		2323.92	0	5.84e-15	High	2.90339	High	5.28953	2
	MDYKDHDGDYKDHDIDYK	1	1	1	Tx0001	M1(Oxidation)	2288.94	0.007	0.08245			High	1.03383	2
Q15370	Elongin-B OS=Homo sapiens OX=9606 GN=ELOB PE=1 SV=1 - [ELOB_HUMAN]					61.6784	97.46	10	50	118	13.1246	4.88135
	Sequence	# PSMs	# Proteins	# Protein Groups	Protein Group Accessions	Modifications	MH+ [Da]	q-Value	PEP	A2	XCorr A2	B2	XCorr B2	# Missed Cleavages
	ADDTFEALCIEPFSSPPELPDVMKPQDSGSSANEQAVQ	7	1	1	Q15370	C9(Carbamidomethyl); M23(Oxidation)	4122.86	0	0.0002337			High	5.74176	0
	ADDTFEALCIEPFSSPPELPDVMKPQDSGSSANEQAVQ	16	1	1	Q15370	C9(Carbamidomethyl); M23(Oxidation); Q26(Deamidated)	4123.83	0	0.0002337			High	4.66215	0
	TLGECGFTSQTARPQAPATVGLAFR	3	2	1	Q15370	C5(Carbamidomethyl)	2636.33	0	4.534e-07			High	4.46664	0
	LYKDDQLLDDGK	5	2	1	Q15370		1422.72	0	3.115e-05			High	3.34151	1
	ADDTFEALCIEPFSSPPELPDVMKPQDSGSSANEQAVQ	1	1	1	Q15370	C9(Carbamidomethyl)	4106.85	0	0.0002337			High	3.11826	0
	TTIFTDAKESSTVFELK	2	2	1	Q15370		1916.99	0	0.0002337			High	2.90172	1
	ESSTVFELKR	1	2	1	Q15370		1195.63	0	0.0002337			High	2.87736	1
	TLGECGFTSQTARPQAPATVGLAFR	4	2	1	Q15370	C5(Carbamidomethyl); Q15(Deamidated)	2637.32	0	0.0002337			High	2.14226	0
	IVEGILKRPPDEQR	2	2	1	Q15370		1649.93	0	0.0003673			High	2.03378	1
	TTIFTDAKESSTVFELKR	4	2	1	Q15370		2073.09	0	0.0003353			High	1.93424	2
	ESSTVFELK	1	2	1	Q15370		1039.53	0.001	0.009925			High	1.30059	0
	MDVFLMIR	1	2	1	Q15370	M1(Oxidation); M6(Oxidation)	1056.52	0.002	0.01715			High	1.47425	0
	TTIFTDAK	1	2	1	Q15370		896.472	0.003	0.02307			High	1.83007	0
	IVEGILKRPPDEQR	1	2	1	Q15370	Q13(Deamidated)	1650.92	0.005	0.0433			High	1.24819	1
	ADDTFEALCIEPFSSPPELPDVMKPQDSGSSANEQAVQ	1	1	1	Q15370	C9(Carbamidomethyl); M23(Oxidation); Q26(Deamidated); N33(Deamidated); Q35(Deamidated)	4125.82	0.008	0.08549			High	0.945727	0
Q15369	Elongin-C OS=Homo sapiens OX=9606 GN=ELOC PE=1 SV=1 - [ELOC_HUMAN]					77.5214	66.07	9	33	112	12.465	4.77979
	Sequence	# PSMs	# Proteins	# Protein Groups	Protein Group Accessions	Modifications	MH+ [Da]	q-Value	PEP	A2	XCorr A2	B2	XCorr B2	# Missed Cleavages
	AMLSGPGQFAENETNEVNFR	5	2	1	Q15369	M2(Oxidation)	2227.01	0	1.91e-06			High	5.88974	0
	AMLSGPGQFAENETNEVNFR	3	2	1	Q15369		2211.02	0	9.044e-07			High	4.8475	0
	AMLSGPGQFAENETNEVNFR	6	2	1	Q15369	M2(Oxidation); N15(Deamidated)	2227.99	0	9.697e-06			High	4.34069	0
	TYGGCEGPDAMYVK	2	1	1	Q15369	C5(Carbamidomethyl)	1547.65	0	0.0002337			High	3.19878	0
	LISSDGHEFIVKR	2	2	1	Q15369		1500.82	0	0.0002337			High	3.01174	1
	AMLSGPGQFAENETNEVNFR	2	2	1	Q15369	Q8(Deamidated)	2211.98	0	0.0002337			High	2.69255	0
	AMLSGPGQFAENETNEVNFREIPSHVLSK	1	2	1	Q15369	M2(Oxidation)	3217.56	0	0.0002444			High	2.46416	1
	EHALTSGTIK	2	2	1	Q15369		1056.57	0	0.0004567			High	2.35108	0
	VCMYFTYK	4	2	1	Q15369	C2(Carbamidomethyl); M3(Oxidation)	1127.49	0	0.004282			High	2.34988	0
	LISSDGHEFIVK	3	2	1	Q15369		1344.72	0	0.0002337			High	2.04354	0
	VCMYFTYK	1	2	1	Q15369	C2(Carbamidomethyl)	1111.5	0	0.001565			High	1.96307	0
	REHALTSGTIK	1	2	1	Q15369		1212.67	0.001	0.01081			High	1.73591	1
	EIPSHVLSK	1	2	1	Q15369		1009.57	0.008	0.08774			High	1.73187	0
Q6P1J9	Parafibromin OS=Homo sapiens OX=9606 GN=CDC73 PE=1 SV=1 - [CDC73_HUMAN]					339.168	63.84	47	186	531	60.5391	9.61279
	Sequence	# PSMs	# Proteins	# Protein Groups	Protein Group Accessions	Modifications	MH+ [Da]	q-Value	PEP	A2	XCorr A2	B2	XCorr B2	# Missed Cleavages
	DLLGYLNGEASTSASIDR	11	1	1	Q6P1J9		1881.92	0	1.328e-09			High	4.96711	0
	RKDQMQPGGTAISVTVPYR	6	1	1	Q6P1J9	M5(Oxidation)	2120.1	0	1.89e-07			High	4.4398	2
	KTQTPAAQPVPRPVSQARPPPNQK	8	1	1	Q6P1J9		2593.44	0	4.355e-07			High	4.41753	1
	KTQTPAAQPVPRPVSQARPPPNQK	8	1	1	Q6P1J9	Q16(Deamidated)	2594.42	0	0.000113			High	4.36789	1
	TPIIIIPAATTSLITMLNAK	5	1	1	Q6P1J9	M16(Oxidation)	2098.22	0	4.973e-05			High	4.34567	0
	DQMQPGGTAISVTVPYR	2	1	1	Q6P1J9	M3(Oxidation)	1835.9	0	4.943e-08			High	4.28577	0
	STIKTDLDDDITALK	5	1	1	Q6P1J9		1648.87	0	1.969e-05			High	3.92326	1
	DLLGYLNGEASTSASIDR	10	1	1	Q6P1J9	N7(Deamidated)	1882.91	0	6.369e-07			High	3.8141	0
	LEGHKEGIVQTEQIR	4	1	1	Q6P1J9		1736.93	0	0.0002337			High	3.61638	1
	TDLDDDITALKQR	3	1	1	Q6P1J9		1503.77	0	4.653e-05			High	3.59925	1
	KDQMQPGGTAISVTVPYR	5	1	1	Q6P1J9	M4(Oxidation)	1963.99	0	0.0002337			High	3.58434	1
	APEQRPAPNAAPVDPTLR	4	1	1	Q6P1J9		1900.01	0	0.0002337			High	3.57923	0
	STIKTDLDDDITALKQR	4	1	1	Q6P1J9		1933.02	0	0.0002337			High	3.48027	2
	KTQTPAAQPVPRPVSQARPPPNQKK	5	1	1	Q6P1J9		2721.53	0	0.0002337			High	3.3883	2
	TRTTILQSTGK	5	1	1	Q6P1J9		1205.69	0	0.0002337			High	3.32601	1
	KDQMQPGGTAISVTVPYR	2	1	1	Q6P1J9	M4(Oxidation); Q5(Deamidated)	1964.98	0	0.0002337			High	3.22156	1
	SFVDAEVDVTR	10	1	1	Q6P1J9		1237.61	0	0.0002337			High	3.18641	0
	EGIVQTEQIR	1	1	1	Q6P1J9		1172.63	0	0.0002337			High	3.17891	0
	GDEVIFGEFSWPK	1	1	1	Q6P1J9		1510.72	0	0.0002337			High	3.16641	0
	IDTMGTYHGMTLK	1	1	1	Q6P1J9	M4(Oxidation); M10(Oxidation)	1499.69	0	0.0002337			High	3.15115	0
	NIFAILQSVK	3	1	1	Q6P1J9		1132.67	0	0.0007206			High	3.09202	0
	TNYVVWGTGK	2	1	1	Q6P1J9		1124.58	0	0.0002337			High	3.04938	0
	TQTPAAQPVPRPVSQARPPPNQK	3	1	1	Q6P1J9		2465.34	0	0.002091			High	3.01338	0
	EEGRAPEQRPAPNAAPVDPTLR	1	1	1	Q6P1J9	Q8(Deamidated)	2372.2	0	0.0002337			High	2.97003	1
	TDLDDDITALK	2	1	1	Q6P1J9		1219.6	0	0.0002337			High	2.96383	0
	SLSEAMSVEKIAAIK	2	1	1	Q6P1J9	M6(Oxidation)	1592.86	0	0.0002337			High	2.91203	1
	RKDQMQPGGTAISVTVPYR	4	1	1	Q6P1J9	M5(Oxidation); Q6(Deamidated)	2121.06	0	0.0002337			High	2.82049	2
	QGCQRENETLIQR	1	1	1	Q6P1J9	C3(Carbamidomethyl)	1631.79	0	0.0002337			High	2.80436	1
	SFVDAEVDVTRDIVSR	1	1	1	Q6P1J9		1807.92	0	0.0002337			High	2.69996	1
	TPIIIIPAATTSLITMLNAK	1	1	1	Q6P1J9		2082.22	0	0.0002337			High	2.69944	0
	TNYVVWGTGK	2	1	1	Q6P1J9	N2(Deamidated)	1125.56	0	0.0002337			High	2.69838	0
	AREEGRAPEQRPAPNAAPVDPTLR	4	1	1	Q6P1J9		2598.35	0	0.0002337			High	2.68162	2
	TKQPIPAAYNR	3	1	1	Q6P1J9		1258.69	0	0.000235			High	2.64948	1
	AREEGRAPEQRPAPNAAPVDPTLR	6	1	1	Q6P1J9	Q10(Deamidated)	2599.32	0	0.002796			High	2.59722	2
	RAADEVLAEAK	1	1	1	Q6P1J9		1172.62	0	0.000235			High	2.55541	1
	QPIPAAYNR	1	1	1	Q6P1J9		1029.54	0	0.0005247			High	2.52764	0
	EEGRAPEQRPAPNAAPVDPTLR	1	1	1	Q6P1J9		2371.21	0	0.0002337			High	2.48835	1
	QGCQRENETLIQR	4	1	1	Q6P1J9	C3(Carbamidomethyl); Q4(Deamidated)	1632.78	0	0.0006211			High	2.45816	1
	IEDEECVR	1	1	1	Q6P1J9	C6(Carbamidomethyl)	1049.46	0	0.0005761			High	2.40536	0
	AADEVLAEAKKPR	1	1	1	Q6P1J9		1397.78	0	0.0002337			High	2.36298	1
	RKDQMQPGGTAISVTVPYR	2	1	1	Q6P1J9		2104.1	0	0.0004494			High	2.35935	2
	IEDEECVRLDK	3	1	1	Q6P1J9	C6(Carbamidomethyl)	1405.66	0	0.0002337			High	2.33506	1
	SAPLEIGLQR	1	1	1	Q6P1J9	Q9(Deamidated)	1084.6	0	0.0002337			High	2.31886	0
	TTILQSTGKNFSK	1	1	1	Q6P1J9		1424.77	0	0.0004098			High	2.29513	1
	AATENIPVVR	1	1	1	Q6P1J9		1069.6	0	0.0003718			High	2.23933	0
	ENETLIQR	1	1	1	Q6P1J9		1002.52	0	0.00379			High	2.20672	0
	SLSEAMSVEKIAAIKAK	1	1	1	Q6P1J9	M6(Oxidation)	1791.99	0	0.0002337			High	2.11545	2
	TTILQSTGK	1	1	1	Q6P1J9	Q5(Deamidated)	949.519	0	0.002279			High	2.10086	0
	SLSEAMSVEK	3	1	1	Q6P1J9	M6(Oxidation)	1096.52	0	0.002301			High	2.02418	0
	SAPLEIGLQR	4	1	1	Q6P1J9		1083.62	0	0.0002415			High	1.98846	0
	NVKTNYVVWGTGK	1	1	1	Q6P1J9		1465.78	0	0.001954			High	1.98242	1
	LEGHKEGIVQTEQIR	1	1	1	Q6P1J9	Q10(Deamidated)	1737.92	0	0.0004679			High	1.94689	1
	TKQPIPAAYNR	1	1	1	Q6P1J9	Q3(Deamidated)	1259.67	0	0.0004629			High	1.92931	1
	IDTMGTYHGMTLK	2	1	1	Q6P1J9	M4(Oxidation)	1483.69	0	0.00182			High	1.9277	0
	AADEVLAEAK	2	1	1	Q6P1J9		1016.53	0	0.0002823			High	1.89213	0
	TDLDDDITALKQR	1	1	1	Q6P1J9	Q12(Deamidated)	1504.75	0	0.0002337			High	1.86671	1
	TPIIIIPAATTSLITMLNAK	1	1	1	Q6P1J9	M16(Oxidation); N18(Deamidated)	2099.2	0	0.0005533			High	1.86651	0
	DQMQPGGTAISVTVPYR	2	1	1	Q6P1J9	M3(Oxidation); Q4(Deamidated)	1836.88	0	0.000793			High	1.861	0
	DQMQPGGTAISVTVPYRVVDQPLK	1	1	1	Q6P1J9	M3(Oxidation)	2615.35	0	0.004353			High	1.53278	1
	NIFAILQSVK	1	1	1	Q6P1J9	N1(Deamidated)	1133.66	0	0.0004441			High	1.3913	0
	IEDEECVRLDKER	1	1	1	Q6P1J9	C6(Carbamidomethyl)	1690.81	0.001	0.01201			High	2.30242	2
	RAATENIPVVR	1	1	1	Q6P1J9	N6(Deamidated)	1226.69	0.001	0.006753			High	2.20454	1
	TQTPAAQPVPRPVSQARPPPNQK	1	1	1	Q6P1J9	N21(Deamidated)	2466.33	0.001	0.009023			High	2.13912	0
	EGIVQTEQIR	1	1	1	Q6P1J9	Q5(Deamidated)	1173.61	0.001	0.01174			High	1.54487	0
	ENETLIQR	1	1	1	Q6P1J9	N2(Deamidated)	1003.51	0.002	0.01419			High	2.00707	0
	GKEETEGFKIDTMGTYHGMTLK	1	1	1	Q6P1J9	M13(Oxidation); M19(Oxidation)	2505.16	0.002	0.01355			High	1.23635	2
	KTQTPAAQPVPRPVSQARPPPNQKK	1	1	1	Q6P1J9	Q16(Deamidated)	2722.52	0.003	0.02366			High	2.20442	2
	RAATENIPVVR	2	1	1	Q6P1J9		1225.7	0.004	0.03208			High	2.37955	1
	FKGKEETEGFK	1	1	1	Q6P1J9		1299.65	0.005	0.03541			High	1.4877	2
	DLLQDLKFVPSDEK	1	1	1	Q6P1J9		1646.87	0.008	0.09274			High	0.950183	1
Q8N7H5-3	Isoform 3 of RNA polymerase II-associated factor 1 homolog OS=Homo sapiens OX=9606 GN=PAF1 - [PAF1_HUMAN]					446.316	62.89	39	269	485	55.4377	5.36377
	Sequence	# PSMs	# Proteins	# Protein Groups	Protein Group Accessions	Modifications	MH+ [Da]	q-Value	PEP	A2	XCorr A2	B2	XCorr B2	# Missed Cleavages
	IDPNVLLDPADEKLLEEEIQAPTSSKR	5	3	1	Q8N7H5-3		3020.59	0	4.863e-11			High	6.26535	2
	IDPNVLLDPADEKLLEEEIQAPTSSK	6	3	1	Q8N7H5-3		2864.48	0	4.16e-08			High	5.08158	1
	GMMDEEGNQFVAYFLPVEETLK	7	3	1	Q8N7H5-3	M2(Oxidation); M3(Oxidation)	2579.17	0	1.388e-12			High	4.75134	0
	DQEEEMDYAPDDVYDYKIAR	2	3	1	Q8N7H5-3	M6(Oxidation)	2481.04	0	4.981e-10			High	4.69375	1
	KRDQEEEMDYAPDDVYDYK	6	3	1	Q8N7H5-3	M8(Oxidation)	2425.02	0	2.597e-10			High	4.59655	2
	RDQEEEMDYAPDDVYDYK	1	3	1	Q8N7H5-3	M7(Oxidation)	2296.92	0	5.675e-05			High	4.5903	1
	DTSGAAALEMMSQAMIR	15	3	1	Q8N7H5-3	M10(Oxidation); M11(Oxidation); M15(Oxidation)	1830.81	0	5.155e-05			High	4.57142	0
	QQFTEEEIYKDRDSQITAIEK	5	3	1	Q8N7H5-3		2571.26	0	0.0002337			High	4.48838	2
	KTEYISTEFNR	3	3	1	Q8N7H5-3		1387.68	0	0.0002337			High	3.9673	1
	DTSGAAALEMMSQAMIR	14	3	1	Q8N7H5-3	M10(Oxidation); M11(Oxidation)	1814.81	0	2.618e-06			High	3.95325	0
	MWINPCAQVIFDSDPAPK	3	2	1	Q8N7H5-3	M1(Oxidation); C6(Carbamidomethyl)	2104.99	0	2.131e-05			High	3.82704	0
	DMNEKELEAQEARK	2	3	1	Q8N7H5-3		1690.81	0	4.258e-05			High	3.76471	2
	DMNEKELEAQEAR	4	3	1	Q8N7H5-3	M2(Oxidation)	1578.71	0	0.0002337			High	3.75426	1
	LLEEEIQAPTSSK	1	3	1	Q8N7H5-3		1444.75	0	3.434e-05			High	3.72175	0
	AKAGVQSGTNALLVVK	18	3	1	Q8N7H5-3		1555.92	0	2.371e-05			High	3.70266	1
	YGISNEKPEVK	4	3	1	Q8N7H5-3	N5(Deamidated)	1264.64	0	0.0002337			High	3.67746	0
	DSQITAIEKTFEDAQK	2	3	1	Q8N7H5-3		1823.9	0	5.814e-07			High	3.66845	1
	EGDGVYYNELETR	6	3	1	Q8N7H5-3		1544.69	0	0.0002337			High	3.60144	0
	KRDQEEEMDYAPDDVYDYK	1	3	1	Q8N7H5-3		2409.02	0	1.446e-07			High	3.57512	2
	DQEEEMDYAPDDVYDYK	2	3	1	Q8N7H5-3		2124.83	0	1.87e-05			High	3.53597	0
	QQFTEEEIYKDR	3	3	1	Q8N7H5-3		1585.75	0	0.0002337			High	3.5223	1
	YGISNEKPEVK	5	3	1	Q8N7H5-3		1263.65	0	0.0002337			High	3.44485	0
	DTSGAAALEMMSQAMIR	2	3	1	Q8N7H5-3		1782.82	0	8.972e-05			High	3.42315	0
	IDPNVLLDPADEKLLEEEIQAPTSSK	1	3	1	Q8N7H5-3	N4(Deamidated); Q20(Deamidated)	2866.47	0	0.0002337			High	3.37193	1
	RDQEEEMDYAPDDVYDYK	1	3	1	Q8N7H5-3		2280.93	0	0.0002337			High	3.35446	1
	DQEEEMDYAPDDVYDYKIAR	1	3	1	Q8N7H5-3		2465.04	0	3.149e-05			High	3.35099	1
	VTPVEVMPVFPDFK	15	2	1	Q8N7H5-3	M7(Oxidation)	1620.84	0	4.468e-05			High	3.25336	0
	DTSGAAALEMMSQAMIR	12	3	1	Q8N7H5-3	M10(Oxidation)	1798.82	0	8.966e-06			High	3.16609	0
	AKAGVQSGTNALLVVK	3	3	1	Q8N7H5-3	N10(Deamidated)	1556.91	0	0.0002337			High	3.16368	1
	DQEEEMDYAPDDVYDYK	6	3	1	Q8N7H5-3	M6(Oxidation)	2140.82	0	2.607e-05			High	3.12543	0
	YCNSLPDIPFDPK	2	3	1	Q8N7H5-3	C2(Carbamidomethyl); N3(Deamidated)	1566.72	0	0.0002337			High	3.1103	0
	MWINPCAQVIFDSDPAPK	2	2	1	Q8N7H5-3	C6(Carbamidomethyl)	2088.99	0	0.0002337			High	3.10185	0
	HRDMNEKELEAQEAR	7	3	1	Q8N7H5-3	M4(Oxidation)	1871.86	0	0.0002337			High	3.08616	2
	AGVQSGTNALLVVK	8	3	1	Q8N7H5-3		1356.79	0	0.0002464			High	3.06844	0
	DRDSQITAIEK	2	3	1	Q8N7H5-3		1275.66	0	0.0007195			High	3.05936	1
	KRDQEEEMDYAPDDVYDYK	1	3	1	Q8N7H5-3	Q4(Deamidated); M8(Oxidation)	2426	0	1.196e-05			High	3.02106	2
	GMMDEEGNQFVAYFLPVEETLK	4	3	1	Q8N7H5-3	M2(Oxidation); M3(Oxidation); Q9(Deamidated)	2580.16	0	0.0002337			High	2.93736	0
	RDQEEEMDYAPDDVYDYKIAR	1	3	1	Q8N7H5-3	M7(Oxidation)	2637.13	0	0.0002337			High	2.89556	2
	VKYCNSLPDIPFDPK	3	3	1	Q8N7H5-3	C4(Carbamidomethyl)	1792.9	0	0.0002337			High	2.80115	1
	MWINPCAQVIFDSDPAPK	6	2	1	Q8N7H5-3	M1(Oxidation); C6(Carbamidomethyl); Q8(Deamidated)	2105.98	0	0.0002337			High	2.79106	0
	AGVQSGTNALLVVK	3	3	1	Q8N7H5-3	N8(Deamidated)	1357.77	0	0.0002337			High	2.78448	0
	RDQEEEMDYAPDDVYDYK	1	3	1	Q8N7H5-3	Q3(Deamidated); M7(Oxidation)	2297.9	0	0.0002337			High	2.75403	1
	TEYISTEFNR	3	3	1	Q8N7H5-3		1259.59	0	0.0004786			High	2.74523	0
	GMMDEEGNQFVAYFLPVEETLK	4	3	1	Q8N7H5-3	M3(Oxidation)	2563.17	0	0.0017			High	2.67252	0
	LLEEEIQAPTSSKR	1	3	1	Q8N7H5-3	Q7(Deamidated)	1601.84	0	0.0002337			High	2.66507	1
	YCNSLPDIPFDPK	3	3	1	Q8N7H5-3	C2(Carbamidomethyl)	1565.73	0	0.0002478			High	2.66469	0
	KAQLENHEPEEEEEEEMETEEK	1	3	1	Q8N7H5-3	M17(Oxidation)	2732.14	0	0.0002337			High	2.65682	1
	LLEEEIQAPTSSKR	1	3	1	Q8N7H5-3		1600.86	0	0.0002337			High	2.63611	1
	VKYCNSLPDIPFDPK	4	3	1	Q8N7H5-3	C4(Carbamidomethyl); N5(Deamidated)	1793.88	0	0.0002337			High	2.58155	1
	QQFTEEEIYKDRDSQITAIEK	2	3	1	Q8N7H5-3	Q1(Deamidated)	2572.25	0	0.0005591			High	2.50153	2
	HRDMNEKELEAQEAR	1	3	1	Q8N7H5-3		1855.87	0	0.0002337			High	2.46163	2
	FITYPFDQNR	8	3	1	Q8N7H5-3		1300.63	0	0.0007595			High	2.43422	0
	IDPNVLLDPADEKLLEEEIQAPTSSK	3	3	1	Q8N7H5-3	N4(Deamidated)	2865.48	0	0.0002337			High	2.42264	1
	EGDGVYYNELETR	1	3	1	Q8N7H5-3	N8(Deamidated)	1545.68	0	0.0002337			High	2.41564	0
	TEYISTEFNR	1	3	1	Q8N7H5-3	N9(Deamidated)	1260.57	0	0.00148			High	2.37141	0
	HRDMNEKELEAQEAR	1	3	1	Q8N7H5-3	N5(Deamidated)	1856.87	0	0.0002337			High	2.27905	2
	IDPNVLLDPADEK	3	3	1	Q8N7H5-3		1438.74	0	0.0002337			High	2.26969	0
	SISQHYSKPR	1	2	1	Q8N7H5-3		1202.63	0	0.0007374			High	2.26076	0
	MWINPCAQVIFDSDPAPKDTSGAAALEMMSQAMIR	1	2	1	Q8N7H5-3	C6(Carbamidomethyl); Q8(Deamidated); M28(Oxidation); M29(Oxidation); M33(Oxidation)	3901.79	0	0.0002337			High	2.14516	1
	GMMDEEGNQFVAYFLPVEETLKK	2	3	1	Q8N7H5-3	M2(Oxidation); M3(Oxidation)	2707.27	0	0.0002337			High	2.07591	1
	DMNEKELEAQEARK	3	3	1	Q8N7H5-3	M2(Oxidation)	1706.8	0	0.002017			High	1.99935	2
	DTSGAAALEMMSQAMIR	1	3	1	Q8N7H5-3	M10(Oxidation); M11(Oxidation); Q13(Deamidated); M15(Oxidation)	1831.8	0	0.0002607			High	1.95426	0
	VTPVEVMPVFPDFK	3	2	1	Q8N7H5-3		1604.84	0	0.001284			High	1.90275	0
	GMMDEEGNQFVAYFLPVEETLKK	2	3	1	Q8N7H5-3	M3(Oxidation)	2691.27	0	0.0002337			High	1.78739	1
	GYEENYFFIFR	2	3	1	Q8N7H5-3		1484.69	0	0.0002337			High	1.78465	0
	GMMDEEGNQFVAYFLPVEETLK	4	3	1	Q8N7H5-3	M3(Oxidation); Q9(Deamidated)	2564.18	0	0.0007722			High	1.73566	0
	KTEYISTEFNR	1	3	1	Q8N7H5-3	N10(Deamidated)	1388.67	0	0.0002768			High	1.14736	1
	HDLLTEPDLGVTIDLINPDTYR	1	3	1	Q8N7H5-3	N17(Deamidated)	2511.28	0	0.002247			High	0.882979	0
	HRDMNEKELEAQEAR	6	3	1	Q8N7H5-3	M4(Oxidation); N5(Deamidated)	1872.85	0.001	0.009213			High	2.57867	2
	ELEAQEAR	1	3	1	Q8N7H5-3		945.464	0.004	0.02946			High	1.92018	0
	QQFTEEEIYK	1	3	1	Q8N7H5-3		1314.62	0.004	0.02698			High	1.70165	0
	IDPNVLLDPADEKLLEEEIQAPTSSKR	2	3	1	Q8N7H5-3	N4(Deamidated)	3021.59	0.004	0.02666			High	1.63159	2
	DSQITAIEK	1	3	1	Q8N7H5-3		1004.53	0.005	0.04291			High	2.1146	0
	FITYPFDQNR	2	3	1	Q8N7H5-3	Q8(Deamidated)	1301.62	0.005	0.03517			High	1.81855	0
	GMMDEEGNQFVAYFLPVEETLKK	2	3	1	Q8N7H5-3	M2(Oxidation); M3(Oxidation); N8(Deamidated)	2708.25	0.009	0.1026			High	1.02431	1
YW6776	661 Flag HA hELOA OS=Homo sapiens GN=Flag PE=1 SV=4					1015.5	60.81	73	478	842	94.8847	9.56885
	Sequence	# PSMs	# Proteins	# Protein Groups	Protein Group Accessions	Modifications	MH+ [Da]	q-Value	PEP	A2	XCorr A2	B2	XCorr B2	# Missed Cleavages
	MSPTYSSDPESSDYGHVQSPPSCTSPHQMYVDHYR	7	2	1	YW6776	M1(Oxidation); C23(Carbamidomethyl); M29(Oxidation)	4061.67	0	2.67e-06			High	7.13027	0
	SLGSLPKVEETDMEDEFEQPTMSFESYLSYDQPR	7	2	1	YW6776	M13(Oxidation); M22(Oxidation)	4016.76	0	1.359e-10			High	6.43448	1
	VEETDMEDEFEQPTMSFESYLSYDQPR	20	2	1	YW6776	M6(Oxidation); M15(Oxidation)	3334.37	0	6.289e-05			High	6.43438	0
	EPSSGEEAAPVTAMAAESALQVVEKLQAR	3	2	1	YW6776	M14(Oxidation)	2985.49	0	9.018e-08			High	6.22717	1
	REPSSGEEAAPVTAMAAESALQVVEK	12	2	1	YW6776	M15(Oxidation)	2673.31	0	2.734e-18			High	6.00221	1
	VEETDMEDEFEQPTMSFESYLSYDQPR	3	2	1	YW6776	M6(Oxidation)	3318.37	0	4.531e-08			High	5.98482	0
	EPSSGEEAAPVTAMAAESALQVVEK	9	2	1	YW6776	M14(Oxidation)	2517.21	0	4.663e-07			High	5.81211	0
	SKQGLDSFDTGKGAGDLLPK	9	2	1	YW6776		2034.05	0	4.28e-10			High	5.62964	2
	TRREPSSGEEAAPVTAMAAESALQVVEK	16	2	1	YW6776	M17(Oxidation)	2930.46	0	0.0001805			High	5.59298	2
	DALQKEEEMEGDYQETWK	14	2	1	YW6776	M9(Oxidation)	2244.96	0	4.951e-08			High	5.43111	1
	REPSSGEEAAPVTAMAAESALQVVEK	3	2	1	YW6776	M15(Oxidation); Q22(Deamidated)	2674.29	0	3.472e-13			High	5.42456	1
	SLEEDQEPIVSHQKPGKGHSNAFQDR	13	2	1	YW6776		2933.41	0	3.276e-08			High	5.3893	1
	REPSSGEEAAPVTAMAAESALQVVEK	3	2	1	YW6776		2657.31	0	3.128e-13			High	5.33634	1
	MSPTYSSDPESSDYGHVQSPPSCTSPHQMYVDHYR	2	2	1	YW6776	M1(Oxidation); C23(Carbamidomethyl)	4045.68	0	0.0002337			High	4.96695	0
	TRREPSSGEEAAPVTAMAAESALQVVEK	3	2	1	YW6776		2914.46	0	5.028e-05			High	4.90444	2
	SLEEDQEPIVSHQKPGK	10	2	1	YW6776		1920.97	0	5.456e-11			High	4.83603	0
	DALQKEEEMEGDYQETWK	2	2	1	YW6776	M9(Oxidation); Q14(Deamidated)	2245.95	0	1.889e-07			High	4.72261	1
	DALQKEEEMEGDYQETWKATGSR	2	2	1	YW6776	M9(Oxidation); Q14(Deamidated)	2718.18	0	6.774e-06			High	4.66995	2
	DALQKEEEMEGDYQETWK	3	2	1	YW6776		2228.97	0	6.796e-08			High	4.61451	1
	KAFSSPQEEEEAGFTGR	4	2	1	YW6776		1869.86	0	3.662e-11			High	4.50556	1
	NNIDSIFEVGGVPYSVLEPVLER	2	2	1	YW6776		2546.31	0	2.06e-08			High	4.4792	0
	LSTLPITVDILAETGVGK	9	2	1	YW6776		1827.05	0	4.543e-06			High	4.47315	0
	EPSSGEEAAPVTAMAAESALQVVEK	3	2	1	YW6776		2501.22	0	3.8e-08			High	4.45747	0
	NAEPDEQDFEKSNSR	6	2	1	YW6776	N1(Deamidated)	1766.74	0	0.0002337			High	4.40183	1
	KLSTLPITVDILAETGVGK	4	2	1	YW6776		1955.14	0	0.0001412			High	4.3938	1
	SLGSLPKVEETDMEDEFEQPTMSFESYLSYDQPRK	1	1	1	YW6776	M13(Oxidation); M22(Oxidation)	4144.86	0	1.976e-08			High	4.39342	2
	RKAFSSPQEEEEAGFTGR	5	1	1	YW6776		2025.96	0	4.228e-07			High	4.37679	2
	KSLGSLPKVEETDMEDEFEQPTMSFESYLSYDQPR	3	2	1	YW6776	M14(Oxidation); M23(Oxidation)	4144.86	0	3.421e-09			High	4.27512	2
	KAFSSPQEEEEAGFTGRR	4	2	1	YW6776		2025.97	0	1.304e-08			High	4.19952	2
	AFSSPQEEEEAGFTGR	7	2	1	YW6776		1741.77	0	0.0002337			High	4.14155	0
	SLGSLPKVEETDMEDEFEQPTMSFESYLSYDQPR	3	2	1	YW6776	M13(Oxidation); M22(Oxidation); Q32(Deamidated)	4017.76	0	2.783e-07			High	4.09794	1
	IEEYNHVLIEETDQLWK	5	2	1	YW6776		2159.07	0	2.872e-05			High	4.04067	0
	STGKNLDSVQKLPK	2	2	1	YW6776		1514.86	0	0.0002337			High	3.92576	2
	REPSSGEEAAPVTAMAAESALQVVEKLQAR	2	2	1	YW6776	M15(Oxidation)	3141.59	0	1.312e-09			High	3.90395	2
	VEETDMEDEFEQPTMSFESYLSYDQPR	9	2	1	YW6776	M6(Oxidation); Q12(Deamidated)	3319.34	0	4.635e-06			High	3.808	0
	TSATALGDKGLKK	2	2	1	YW6776		1289.74	0	3.377e-05			High	3.79346	2
	NIQFAHANKPK	4	2	1	YW6776		1267.69	0	0.0002337			High	3.64458	0
	CLPPSEAASDNHLK	7	2	1	YW6776	C1(Carbamidomethyl)	1538.73	0	3.156e-05			High	3.63422	0
	TRREPSSGEEAAPVTAMAAESALQVVEK	2	2	1	YW6776	M17(Oxidation); Q24(Deamidated)	2931.45	0	5.693e-09			High	3.60164	2
	SKQGLDSFDTGK	2	2	1	YW6776		1282.63	0	0.0002337			High	3.59359	1
	NAEPDEQDFEKSNSR	2	2	1	YW6776		1765.77	0	0.0001924			High	3.55409	1
	CLPPSEAASDNHLKKPK	16	2	1	YW6776	C1(Carbamidomethyl)	1891.97	0	0.002539			High	3.55065	1
	DALQKEEEMEGDYQETWK	1	2	1	YW6776	Q4(Deamidated)	2229.94	0	0.0002337			High	3.53228	1
	VEETDMEDEFEQPTMSFESYLSYDQPRK	2	2	1	YW6776	M6(Oxidation); M15(Oxidation); Q25(Deamidated)	3463.43	0	5.168e-08			High	3.41414	1
	MAFVNSVAKPPR	11	2	1	YW6776	M1(Oxidation)	1332.71	0	0.0002337			High	3.39876	0
	QGLDSFDTGKGAGDLLPK	7	2	1	YW6776		1818.92	0	0.0002337			High	3.37676	1
	FGTGGAAVPEKIK	6	2	1	YW6776		1274.71	0	0.0002337			High	3.36698	1
	SLEEDQEPIVSHQKPGK	1	2	1	YW6776	Q13(Deamidated)	1921.96	0	0.0001756			High	3.36634	0
	KCLPPSEAASDNHLK	9	2	1	YW6776	C2(Carbamidomethyl)	1666.83	0	0.0002337			High	3.35925	1
	DALQKEEEMEGDYQETWKATGSR	4	2	1	YW6776	M9(Oxidation)	2717.19	0	0.0002337			High	3.34004	2
	STGKNLDSVQKLPK	3	2	1	YW6776	Q10(Deamidated)	1515.84	0	0.0002337			High	3.27614	2
	LVPVERNAEPDEQDFEKSNSR	2	2	1	YW6776	N7(Deamidated)	2460.16	0	0.0002337			High	3.21754	2
	NLDSVQKLPK	4	2	1	YW6776		1141.66	0	0.0002517			High	3.16064	1
	KCLPPSEAASDNHLKKPK	7	2	1	YW6776	C2(Carbamidomethyl)	2020.07	0	0.0002337			High	3.15268	2
	MAFVNSVAKPPR	4	2	1	YW6776		1316.72	0	0.0002337			High	3.07261	0
	FGTGGAAVPEK	3	2	1	YW6776		1033.53	0	0.0002337			High	3.06364	0
	QGLDSFDTGK	3	2	1	YW6776		1067.5	0	0.000292			High	2.99014	0
	MAFVNSVAKPPR	7	2	1	YW6776	M1(Oxidation); N5(Deamidated)	1333.69	0	2.07e-05			High	2.94569	0
	AFSSPQEEEEAGFTGRR	1	2	1	YW6776	Q6(Deamidated)	1898.86	0	0.0002337			High	2.90722	1
	VEETDMEDEFEQPTMSFESYLSYDQPR	1	2	1	YW6776	M6(Oxidation); Q12(Deamidated); M15(Oxidation)	3335.36	0	0.0001689			High	2.81374	0
	IEEYNHVLIEETDQLWK	1	2	1	YW6776	N5(Deamidated)	2160.05	0	0.0002337			High	2.80466	0
	LVPVERNAEPDEQDFEK	3	2	1	YW6776	N7(Deamidated)	2015.96	0	0.0002337			High	2.76619	1
	SKQGLDSFDTGKGAGDLLPK	2	2	1	YW6776	Q3(Deamidated)	2035.04	0	0.005305			High	2.75571	2
	NLDSVQKLPK	2	2	1	YW6776	N1(Deamidated)	1142.64	0	0.0002668			High	2.74886	1
	LVPVERNAEPDEQDFEKSNSR	1	2	1	YW6776		2459.18	0	0.0002337			High	2.71006	2
	NAEPDEQDFEK	4	2	1	YW6776		1321.56	0	0.002744			High	2.68558	0
	AFSSPQEEEEAGFTGR	1	2	1	YW6776	Q6(Deamidated)	1742.76	0	0.0002337			High	2.66609	0
	DFKEERPEEYESWR	2	2	1	YW6776		1899.85	0	0.0002393			High	2.66352	1
	LSELERPHK	1	2	1	YW6776		1108.61	0	0.0003092			High	2.60911	0
	CLPPSEAASDNHLKKPK	6	2	1	YW6776	C1(Carbamidomethyl); N11(Deamidated)	1892.96	0	0.0002337			High	2.60524	1
	NAEPDEQDFEK	3	2	1	YW6776	N1(Deamidated)	1322.54	0	0.0004807			High	2.59635	0
	SLGSLPKVEETDMEDEFEQPTMSFESYLSYDQPR	2	2	1	YW6776	M13(Oxidation); Q19(Deamidated)	4001.77	0	0.0002337			High	2.58145	1
	MMTLHQQCIR	15	2	1	YW6776	M1(Oxidation); M2(Oxidation); C8(Carbamidomethyl)	1349.61	0	0.0002342			High	2.54573	0
	VEETDMEDEFEQPTMSFESYLSYDQPRK	3	2	1	YW6776	M6(Oxidation); M15(Oxidation)	3462.45	0	0.0002337			High	2.52259	1
	SKQGLDSFDTGK	2	2	1	YW6776	Q3(Deamidated)	1283.61	0	0.0002337			High	2.52249	1
	SDEKASVVSR	1	2	1	YW6776		1077.55	0	0.002381			High	2.48654	1
	NAEPDEQDFEKSNSRK	4	2	1	YW6776		1893.86	0	0.0002337			High	2.4715	2
	MAFVNSVAKPPR	2	2	1	YW6776	N5(Deamidated)	1317.7	0	0.0002337			High	2.46507	0
	DKRPVDAKSDEK	1	2	1	YW6776		1387.72	0	0.0004393			High	2.45007	2
	GVVSQNKEHK	2	2	1	YW6776	N6(Deamidated)	1126.59	0	0.0002337			High	2.43286	1
	CTPDQLYR	4	2	1	YW6776	C1(Carbamidomethyl)	1052.48	0	0.0005284			High	2.34663	0
	MMTLHQQCIR	12	2	1	YW6776	M1(Oxidation); M2(Oxidation); Q7(Deamidated); C8(Carbamidomethyl)	1350.6	0	0.0002974			High	2.33578	0
	QGLDSFDTGKGAGDLLPK	2	2	1	YW6776	Q1(Deamidated)	1819.91	0	0.0008605			High	2.21668	1
	AFSSPQEEEEAGFTGRR	5	2	1	YW6776		1897.86	0	0.0008096			High	2.21278	1
	MMTLHQQCIR	1	2	1	YW6776	C8(Carbamidomethyl)	1317.62	0	0.0002337			High	2.2125	0
	CLPPSEAASDNHLK	1	2	1	YW6776	C1(Carbamidomethyl); N11(Deamidated)	1539.72	0	0.0002337			High	2.20773	0
	VEETDMEDEFEQPTMSFESYLSYDQPR	1	2	1	YW6776	Q12(Deamidated)	3303.37	0	0.0001227			High	2.20235	0
	LVPVERNAEPDEQDFEK	1	2	1	YW6776		2014.97	0	0.0002382			High	2.15487	1
	LAANPDPKKLLK	1	2	1	YW6776		1307.81	0	0.0002337			High	2.154	2
	KLSELERPHK	3	2	1	YW6776		1236.71	0	0.0002753			High	2.14719	1
	NIQFAHANKPK	6	2	1	YW6776	N8(Deamidated)	1268.68	0	0.0002337			High	2.13975	0
	MMTLHQQCIR	10	2	1	YW6776	M1(Oxidation); C8(Carbamidomethyl)	1333.62	0	0.0003113			High	2.1371	0
	QGLDSFDTGK	1	2	1	YW6776	Q1(Deamidated)	1068.48	0	0.001188			High	2.02436	0
	SLEEDQEPIVSHQKPGKGHSNAFQDR	2	2	1	YW6776	Q6(Deamidated)	2934.4	0	0.0008034			High	1.97466	1
	KSLGSLPK	2	2	1	YW6776		829.515	0	0.005278			High	1.96695	1
	SEKPAGADLAK	1	2	1	YW6776		1086.58	0	0.0002557			High	1.94562	0
	CTPDQLYR	1	2	1	YW6776	C1(Carbamidomethyl); Q5(Deamidated)	1053.47	0	0.001097			High	1.86296	0
	IVKTSATALGDK	1	2	1	YW6776		1203.69	0	0.004265			High	1.84262	1
	REPSSGEEAAPVTAMAAESALQVVEK	1	2	1	YW6776	Q22(Deamidated)	2658.29	0	0.0002842			High	1.37673	1
	MMTLHQQCIR	1	2	1	YW6776	M1(Oxidation); M2(Oxidation); Q6(Deamidated); Q7(Deamidated); C8(Carbamidomethyl)	1351.58	0	0.002281			High	1.34556	0
	NNIDSIFEVGGVPYSVLEPVLER	2	2	1	YW6776	N1(Deamidated)	2547.3	0	0.0003233			High	1.23118	0
	VEETDMEDEFEQPTMSFESYLSYDQPR	1	2	1	YW6776	M6(Oxidation); Q12(Deamidated); M15(Oxidation); Q25(Deamidated)	3336.35	0	0.0005577			High	0.952451	0
	GHSNAFQDR	1	2	1	YW6776		1031.46	0.001	0.005904			High	2.63498	0
	MSPTYSSDPESSDYGHVQSPPSCTSPHQMYVDHYR	1	2	1	YW6776	M1(Oxidation); C23(Carbamidomethyl); Q28(Deamidated); M29(Oxidation)	4062.66	0.001	0.008459			High	2.28805	0
	MAFVNSVAKPPRDVR	2	2	1	YW6776	M1(Oxidation); N5(Deamidated)	1703.89	0.001	0.007123			High	2.21271	1
	ALSKEENRRPPSGDNAR	4	2	1	YW6776		1896.96	0.001	0.008367			High	1.89999	2
	MMTLHQQCIR	6	2	1	YW6776	M2(Oxidation); Q7(Deamidated); C8(Carbamidomethyl)	1334.6	0.001	0.008497			High	1.68728	0
	TKSEKPAGADLAK	1	2	1	YW6776		1315.72	0.001	0.007424			High	0.927694	1
	EPSSGEEAAPVTAMAAESALQVVEKLQAR	1	2	1	YW6776	M14(Oxidation); Q21(Deamidated)	2986.46	0.001	0.008386			High	0.676837	1
	MAFVNSVAKPPRDVR	2	2	1	YW6776	M1(Oxidation)	1702.91	0.002	0.01487			High	2.57077	1
	GSNNLKTPEGK	1	2	1	YW6776		1144.6	0.002	0.01226			High	2.41718	1
	TSATALGDK	2	2	1	YW6776		863.447	0.002	0.01445			High	2.35835	0
	DLVAQWKK	2	2	1	YW6776		987.562	0.002	0.01793			High	2.16868	1
	LDKSKQGLDSFDTGK	1	2	1	YW6776		1638.83	0.002	0.01406			High	1.97482	2
	MQVYSGSK	1	2	1	YW6776		899.43	0.002	0.0128			High	1.94583	0
	SLEEDQEPIVSHQKPGK	1	2	1	YW6776	Q6(Deamidated); Q13(Deamidated)	1922.94	0.002	0.01464			High	1.64053	0
	TSATALGDKGLK	1	2	1	YW6776		1161.65	0.002	0.01368			High	1.50574	1
	HLGEPHGK	1	2	1	YW6776		874.453	0.002	0.01235			High	1.49155	0
	EENRRPPSGDNAR	1	2	1	YW6776		1497.72	0.003	0.02003			High	0.891319	1
	KAFSSPQEEEEAGFTGR	1	2	1	YW6776	Q7(Deamidated)	1870.84	0.004	0.03142			High	1.46705	1
	EKGSNNLKTPEGK	1	2	1	YW6776		1401.73	0.005	0.0471			High	2.98661	2
	DLVAQWKK	1	2	1	YW6776	Q5(Deamidated)	988.547	0.005	0.0368			High	1.7453	1
	MQVYSGSK	1	2	1	YW6776	M1(Oxidation)	915.422	0.005	0.0403			High	1.01049	0
	LAANPDPK	1	2	1	YW6776		825.446	0.006	0.05641			High	1.66844	0
	EPSSGEEAAPVTAMAAESALQVVEK	1	2	1	YW6776	Q21(Deamidated)	2502.21	0.006	0.05497			High	1.13298	0
	MMTLHQQCIR	1	2	1	YW6776	Q6(Deamidated); C8(Carbamidomethyl)	1318.61	0.006	0.05072			High	0.938312	0
	EEEMEGDYQETWK	1	2	1	YW6776	M4(Oxidation)	1689.66	0.007	0.07316			High	1.53928	0
	KLVPVER	1	2	1	YW6776		840.531	0.008	0.09829			High	1.78383	1
	MAFVNSVAKPPRDVRR	1	2	1	YW6776	M1(Oxidation)	1859.01	0.008	0.08912			High	1.69177	2
P52434-3	Isoform 3 of DNA-directed RNA polymerases I, II, and III subunit RPABC3 OS=Homo sapiens OX=9606 GN=POLR2H - [RPAB3_HUMAN]					8.55537	58.77	4	4	114	12.9504	4.58936
	Sequence	# PSMs	# Proteins	# Protein Groups	Protein Group Accessions	Modifications	MH+ [Da]	q-Value	PEP	A2	XCorr A2	B2	XCorr B2	# Missed Cleavages
	VYRIEGDETSTEAATR	1	3	1	P52434-3		1797.86	0	0.0002337			High	4.50499	1
	ADQFEYVMYGK	1	3	1	P52434-3	M8(Oxidation)	1366.6	0	0.001928			High	2.4329	0
	LVIASTLYEDGTLDDGEYNPTDDRPSR	1	3	1	P52434-3		3012.39	0	0.0002337			High	1.66223	0
	LSAYVSYGGLLMR	1	2	1	P52434-3	M12(Oxidation)	1445.75	0	0.0005316			High	1.61747	0
P19387	DNA-directed RNA polymerase II subunit RPB3 OS=Homo sapiens OX=9606 GN=POLR2C PE=1 SV=2 - [RPB3_HUMAN]					35.6534	57.82	11	20	275	31.4217	4.91943
	Sequence	# PSMs	# Proteins	# Protein Groups	Protein Group Accessions	Modifications	MH+ [Da]	q-Value	PEP	A2	XCorr A2	B2	XCorr B2	# Missed Cleavages
	SEYSELDEDESQAPYDPNGKPER	1	1	1	P19387	N18(Deamidated)	2656.11	0	1.297e-10			High	4.60621	0
	SEYSELDEDESQAPYDPNGKPER	2	1	1	P19387		2655.14	0	5.559e-11			High	4.21133	0
	NRDNDPNDYVEQDDILIVK	2	1	1	P19387		2275.09	0	3.192e-07			High	3.39434	1
	NRDNDPNDYVEQDDILIVK	5	1	1	P19387	N4(Deamidated)	2276.08	0	5.396e-06			High	2.72713	1
	WNPTAGVAFEYDPDNALR	2	1	1	P19387		2035.96	0	0.0002337			High	2.63264	0
	HTVYPKPEEWPK	1	1	1	P19387		1510.77	0	0.0002337			High	2.52833	0
	ITELTDENVK	1	1	1	P19387		1161.6	0	0.001311			High	2.41745	0
	DNDPNDYVEQDDILIVK	1	1	1	P19387		2004.95	0	0.0002337			High	1.6053	0
	FIIENTDLAVANSIR	1	1	1	P19387		1675.9	0	0.001247			High	1.57166	0
	DCTCEEFCPECSVEFTLDVR	1	1	1	P19387	C2(Carbamidomethyl); C4(Carbamidomethyl); C8(Carbamidomethyl); C11(Carbamidomethyl)	2553.02	0	0.0002337			High	1.45032	0
	LSDLQTQLSHEIQSDVLTIN	1	1	1	P19387		2254.15	0.002	0.01477			High	2.04769	0
	DLISNSPR	1	1	1	P19387		901.475	0.002	0.01748			High	1.8216	0
	LGLIPLISDDIVDK	1	1	1	P19387		1510.87	0.003	0.02385			High	2.04009	0
P60709	Actin, cytoplasmic 1 OS=Homo sapiens OX=9606 GN=ACTB PE=1 SV=1 - [ACTB_HUMAN]	10.9415	30.67	9	11	43.9607	57.6	15	24	375	41.7097	5.47803
	Sequence	# PSMs	# Proteins	# Protein Groups	Protein Group Accessions	Modifications	MH+ [Da]	q-Value	PEP	A2	XCorr A2	B2	XCorr B2	# Missed Cleavages
	VAPEEHPVLLTEAPLNPK	3	2	1	P60709		1954.07	0	0.02179	High	3.42979	High	3.29778	0
	MQKEITALAPSTMK	1	7	2	P63267;P60709	M1(Oxidation); M13(Oxidation)	1580.8	0	0.04256	High	2.22467			1
	GYSFTTTAER	2	2	1	P60709		1132.53	0	0.0006009	High	1.96119	High	2.39052	0
	DLYANTVLSGGTTMYPGIADR	5	2	1	P60709	M14(Oxidation)	2231.07	0	0.0002337	High	1.68119	High	2.60439	0
	SYELPDGQVITIGNER	4	11	3	Q6S8J3;P60709;P63267		1790.9	0	0.0002337	High	1.64465	High	3.02974	0
	DSYVGDEAQSKR	1	6	2	P63267;P60709		1354.62	0	0.1163	High	1.44708			1
	QEYDESGPSIVHR	2	7	2	Q6S8J3;P60709		1516.7	0	0.0002699	High	1.24861	High	2.61274	0
	AVFPSIVGRPR	3	10	3	Q6S8J3;P60709;P63267		1198.71	0	0.001071	High	0.944112	High	2.31734	0
	LCYVALDFEQEMATAASSSSLEK	2	3	2	Q6S8J3;P60709	C2(Carbamidomethyl); M12(Oxidation)	2566.17	0	2.037e-05			High	3.11088	0
	HQGVMVGMGQKDSYVGDEAQSKR	2	6	2	P63267;P60709	M5(Oxidation); M8(Oxidation)	2539.16	0	0.0002337			High	2.8959	2
	KDLYANTVLSGGTTMYPGIADR	1	2	1	P60709	M15(Oxidation)	2359.16	0	0.0002337			High	2.68259	1
	AGFAGDDAPR	1	11	3	Q6S8J3;P60709;P63267		976.449	0	0.0002911			High	2.38999	0
	TTGIVMDSGDGVTHTVPIYEGYALPHAILR	1	2	1	P60709	M6(Oxidation)	3199.61	0	0.0002337			High	2.32148	0
	SYELPDGQVITIGNER	2	11	3	Q6S8J3;P60709;P63267	Q8(Deamidated)	1791.88	0	0.0002584			High	2.21194	0
	EITALAPSTMK	1	7	2	P63267;P60709	M10(Oxidation)	1177.61	0	0.0005729			High	2.18261	0
	MDDDIAALVVDNGSGMCKAGFAGDDAPR	1	1	1	P60709	C17(Carbamidomethyl)	2868.26	0	0.0009091			High	1.47761	1
	MQKEITALAPSTMK	1	7	2	P63267;P60709	M1(Oxidation)	1564.81	0.003	0.01946			High	1.07116	1
	EITALAPSTMK	1	7	2	P63267;P60709		1161.62	0.004	0.1696	High	1.16991			0
	DLTDYLMK	1	8	2	P63267;P60709	M7(Oxidation)	1014.48	0.004	0.03105			High	1.45227	0
Q15029	116 kDa U5 small nuclear ribonucleoprotein component OS=Homo sapiens OX=9606 GN=EFTUD2 PE=1 SV=1 - [U5S1_HUMAN]	0	2.57	2	2	119.565	57.41	41	71	972	109.366	4.99561
	Sequence	# PSMs	# Proteins	# Protein Groups	Protein Group Accessions	Modifications	MH+ [Da]	q-Value	PEP	A2	XCorr A2	B2	XCorr B2	# Missed Cleavages
	STPVTVVLPDTK	2	3	1	Q15029		1256.71	0	0.0004088	High	1.36939	High	2.22635	0
	ILDAVVAQEPLHR	2	3	1	Q15029		1460.82	0	0.0002783	High	0.886211	High	2.07578	0
	IEHTYTGGVDSDLGEAMSDCDPDGPLMCHTTK	1	3	1	Q15029	M17(Oxidation); C20(Carbamidomethyl); M27(Oxidation); C28(Carbamidomethyl)	3541.47	0	1.806e-11			High	6.53216	0
	VLGENYTLEDEEDSQICTVGR	3	3	1	Q15029	C17(Carbamidomethyl)	2427.1	0	1.033e-08			High	4.94268	0
	DLDEMDDDDDDDDVGDHDDDHPGMEVVLHEDKK	2	2	1	Q15029	M5(Oxidation); M24(Oxidation)	3827.46	0	0.0002337			High	4.10846	1
	VLSGTIHAGQPVK	2	3	1	Q15029		1306.75	0	0.0002337			High	3.83412	0
	IYADTFGDINYQEFAK	2	3	1	Q15029		1894.9	0	1.759e-06			High	3.48269	0
	ILAQVVGDVDTSLPR	2	3	1	Q15029		1582.88	0	5.219e-07			High	3.26415	0
	YDQDLCYTDILFTEQER	2	3	1	Q15029	C6(Carbamidomethyl)	2208.98	0	8.662e-07			High	3.18639	0
	VPAGNWVLIEGVDQPIVK	2	3	1	Q15029		1934.08	0	0.0002337			High	3.11043	0
	GHVTQDAPIPGSPLYTIK	1	3	1	Q15029		1894.01	0	0.0002337			High	2.87452	0
	IEHTYTGGVDSDLGEAMSDCDPDGPLMCHTTK	1	3	1	Q15029	C20(Carbamidomethyl); M27(Oxidation); C28(Carbamidomethyl)	3525.47	0	0.0002337			High	2.85079	0
	IAVEPVNPSELPK	2	3	1	Q15029		1392.78	0	0.0002027			High	2.78344	0
	VADPVVTFCETVVETSSLK	2	3	1	Q15029	C9(Carbamidomethyl)	2081.05	0	0.0002337			High	2.76827	0
	GNEEAQIFRPLK	2	3	1	Q15029		1401.75	0	0.0002337			High	2.6357	0
	AFIPAIDSFGFETDLR	2	3	1	Q15029		1798.9	0	0.0002337			High	2.57512	0
	NKITMIAEPLEK	2	3	1	Q15029	M5(Oxidation)	1402.76	0	0.0002337			High	2.56861	1
	TCFVDCLIEQTHPEIR	2	2	1	Q15029	C2(Carbamidomethyl); C6(Carbamidomethyl)	2017.95	0	0.0002337			High	2.53101	0
	RVVYSAFLMATPR	1	3	1	Q15029	M9(Oxidation)	1526.81	0	0.0002337			High	2.51262	1
	VVYSAFLMATPR	3	3	1	Q15029	M8(Oxidation)	1370.72	0	0.0002337			High	2.49936	0
	ITMIAEPLEK	1	3	1	Q15029		1144.63	0	0.0009807			High	2.44764	0
	SIWAFGPDATGPNILVDDTLPSEVDK	2	3	1	Q15029		2757.37	0	0.0002337			High	2.43775	0
	STPVTVVLPDTKGK	2	3	1	Q15029		1441.82	0	0.0002337			High	2.4288	1
	MYSTDDGVQFHAFGR	1	3	1	Q15029	M1(Oxidation)	1746.76	0	0.0002337			High	2.41584	0
	LMEPYYFVEVQAPADCVSAVYTVLAR	1	3	1	Q15029	M2(Oxidation); Q11(Deamidated); C16(Carbamidomethyl)	3008.47	0	0.0004868			High	2.35427	0
	MYSTDDGVQFHAFGR	1	3	1	Q15029		1730.76	0	0.0002353			High	2.0404	0
	YYPTAEEVYGPEVETIVQEEDTQPLTEPIIKPVK	3	3	1	Q15029		3904.97	0	0.0002337			High	1.99297	0
	VVYSAFLMATPR	1	3	1	Q15029		1354.72	0	0.0002337			High	1.94888	0
	LWGDIYFNPK	1	3	1	Q15029		1252.64	0	0.0002348			High	1.87826	0
	EGPLCDELIR	1	3	1	Q15029	C5(Carbamidomethyl)	1201.59	0	0.0003686			High	1.82896	0
	YDWDLLAAR	1	3	1	Q15029		1122.55	0	0.0002337			High	1.81961	0
	RYDQDLCYTDILFTEQER	1	3	1	Q15029	C7(Carbamidomethyl)	2365.09	0	0.0002337			High	1.80831	1
	TATITEPR	1	3	1	Q15029		888.479	0	0.0009562			High	1.6937	0
	FFDDPMLLELAK	2	3	1	Q15029	M6(Oxidation)	1454.72	0	0.002405			High	1.54495	0
	SIVIRPLEPQPAPHLAR	1	3	1	Q15029		1894.1	0	0.0002861			High	1.51723	0
	GHVTQDAPIPGSPLYTIK	1	3	1	Q15029	Q5(Deamidated)	1895	0	0.003452			High	1.40265	0
	TLDELGIHLTK	1	3	1	Q15029		1239.69	0	0.001419			High	1.09331	0
	GGGQIIPTAR	1	3	1	Q15029		969.548	0.001	0.01031			High	2.59728	0
	LGEFFQTK	1	3	1	Q15029		969.504	0.001	0.008493			High	2.21385	0
	MYSEIDIK	1	3	1	Q15029	M1(Oxidation)	1014.48	0.001	0.008628			High	2.06742	0
	GLSEDVSISK	1	3	1	Q15029		1034.54	0.002	0.0127			High	1.934	0
	MYSTDDGVQFHAFGR	1	3	1	Q15029	M1(Oxidation); Q9(Deamidated)	1747.75	0.002	0.01907			High	1.3842	0
	IAVEPVNPSELPKMLDGLR	1	3	1	Q15029	M14(Oxidation)	2094.12	0.002	0.01783			High	1.25265	1
	NKITMIAEPLEK	1	3	1	Q15029		1386.76	0.003	0.02044			High	1.47006	1
	FFDDPMLLELAK	1	3	1	Q15029		1438.73	0.003	0.02247			High	1.34107	0
	LPPTDAYYK	1	3	1	Q15029		1067.53	0.003	0.02486			High	0.967929	0
	VLSGTIHAGQPVK	1	3	1	Q15029	Q10(Deamidated)	1307.73	0.004	0.03354			High	1.53965	0
	ILDAVVAQEPLHR	1	3	1	Q15029	Q8(Deamidated)	1461.81	0.004	0.02521			High	0.953711	0
	FFDDPMLLELAKQDVVLNYPM	1	3	1	Q15029	M6(Oxidation); M21(Oxidation)	2530.23	0.005	0.03536			High	0.538022	1
	FNTTSVIK	1	3	1	Q15029		909.506	0.007	0.0634			High	1.89671	0
Q9GZS3	WD repeat-containing protein 61 OS=Homo sapiens OX=9606 GN=WDR61 PE=1 SV=1 - [WDR61_HUMAN]					88.4436	55.74	17	49	305	33.5598	5.46533
	Sequence	# PSMs	# Proteins	# Protein Groups	Protein Group Accessions	Modifications	MH+ [Da]	q-Value	PEP	A2	XCorr A2	B2	XCorr B2	# Missed Cleavages
	SIDAGPVDAWTLAFSPDSQYLATGTHVGK	4	1	1	Q9GZS3		3004.47	0	2.181e-08			High	4.83435	0
	IVSVGDDQEIHIYDCPI	5	1	1	Q9GZS3	C15(Carbamidomethyl)	1972.93	0	2.681e-06			High	3.94008	0
	KENSETVVTGSLDDLVK	1	1	1	Q9GZS3		1833.95	0	7.011e-07			High	3.65835	1
	ENSETVVTGSLDDLVK	3	1	1	Q9GZS3		1705.85	0	3.523e-05			High	3.53197	0
	SLTFSPDSQLLVTASDDGYIK	4	1	1	Q9GZS3		2257.12	0	0.0002337			High	2.83377	0
	VNIFGVESGKK	1	1	1	Q9GZS3		1177.66	0	0.0006455			High	2.83361	1
	SLTFSPDSQLLVTASDDGYIK	1	1	1	Q9GZS3	Q9(Deamidated)	2258.11	0	0.0002337			High	2.64577	0
	LWDLENGKQIK	6	1	1	Q9GZS3	N6(Deamidated)	1344.72	0	0.0002337			High	2.48991	1
	QEQAHDDAIWSVAWGTNK	1	1	1	Q9GZS3		2055.95	0	0.0004609			High	2.43791	0
	LWDLENGKQIK	2	1	1	Q9GZS3		1343.73	0	0.0002337			High	2.34612	1
	QEQAHDDAIWSVAWGTNKK	2	1	1	Q9GZS3		2184.05	0	0.002123			High	2.29903	1
	LWDLENGK	4	1	1	Q9GZS3	N6(Deamidated)	975.48	0	0.002246			High	2.24081	0
	SVKVWDVGTR	1	1	1	Q9GZS3		1146.63	0	0.0002783			High	2.20677	1
	LWDLENGK	2	1	1	Q9GZS3		974.495	0	0.004046			High	2.13295	0
	VNIFGVESGK	1	1	1	Q9GZS3		1049.56	0	0.00153			High	1.99768	0
	ENSETVVTGSLDDLVK	2	1	1	Q9GZS3	N2(Deamidated)	1706.82	0	0.003159			High	1.91041	0
	VNIFGVESGKKEYSLDTR	1	1	1	Q9GZS3		2042.05	0	0.000489			High	1.85284	2
	IVSVGDDQEIHIYDCPI	1	1	1	Q9GZS3	Q8(Deamidated); C15(Carbamidomethyl)	1973.93	0	0.0002337			High	1.75259	0
	SIDAGPVDAWTLAFSPDSQYLATGTHVGK	1	1	1	Q9GZS3	Q19(Deamidated)	3005.46	0	0.0002337			High	1.69973	0
	FILSIAYSPDGK	1	1	1	Q9GZS3		1310.7	0	0.001215			High	1.6832	0
	LWDLENGKQIK	1	1	1	Q9GZS3	N6(Deamidated); Q9(Deamidated)	1345.7	0	0.001584			High	1.14867	1
	VWDVGTR	2	1	1	Q9GZS3		832.432	0.001	0.007821			High	1.85536	0
	EYSLDTR	1	1	1	Q9GZS3		883.415	0.001	0.01205			High	1.45682	0
	TCVHTFFDHQDQVWGVK	1	1	1	Q9GZS3	C2(Carbamidomethyl)	2103.97	0.005	0.03547			High	0.894119	0
Q13595-4	Isoform 4 of Transformer-2 protein homolog alpha OS=Homo sapiens OX=9606 GN=TRA2A - [TRA2A_HUMAN]					15.1987	54.44	6	9	180	20.577	10.1694
	Sequence	# PSMs	# Proteins	# Protein Groups	Protein Group Accessions	Modifications	MH+ [Da]	q-Value	PEP	A2	XCorr A2	B2	XCorr B2	# Missed Cleavages
	YGPLSGVNVVYDQR	2	4	1	Q13595-4		1566.8	0	1.947e-06			High	3.15346	0
	GYDRYEDYDYR	2	3	1	Q13595-4		1514.63	0	0.001041			High	2.36638	1
	ANPDPNTCLGVFGLSLYTTER	1	4	1	Q13595-4	N6(Deamidated); C8(Carbamidomethyl)	2326.11	0	0.0002337			High	2.25166	0
	IRVDYSITKR	1	4	1	Q13595-4		1250.72	0.002	0.01468			High	2.62334	2
	AHTPTPGIYMGRPTHSGGGGGGGGGGGGGGGGR	1	3	1	Q13595-4	M10(Oxidation)	2807.28	0.002	0.01735			High	1.84407	0
	YGPLSGVNVVYDQR	1	4	1	Q13595-4	Q13(Deamidated)	1567.78	0.003	0.02037			High	1.93584	0
	ANGMELDGR	1	6	2	Q13595-4;P62995-3	M4(Oxidation)	978.429	0.005	0.0388			High	1.51448	0
P30876	DNA-directed RNA polymerase II subunit RPB2 OS=Homo sapiens OX=9606 GN=POLR2B PE=1 SV=1 - [RPB2_HUMAN]					223.126	54.09	61	140	1174	133.811	6.87354
	Sequence	# PSMs	# Proteins	# Protein Groups	Protein Group Accessions	Modifications	MH+ [Da]	q-Value	PEP	A2	XCorr A2	B2	XCorr B2	# Missed Cleavages
	IVEDAPPIDLQAEAQHASGEVEEPPR	4	1	1	P30876		2797.36	0	1.05e-08			High	5.31233	0
	VSANKGEIGDATPFNDAVNVQK	2	1	1	P30876		2274.14	0	6.316e-06			High	4.99053	1
	KGFDQEEVFEKPTR	3	1	1	P30876		1709.85	0	8.982e-06			High	4.69264	1
	TSETGIVDQVMVTLNQEGYK	4	1	1	P30876	M11(Oxidation)	2228.08	0	0.0001894			High	3.72789	0
	QQLDSFDEFIQMSVQR	5	1	1	P30876	M12(Oxidation)	1986.93	0	0.0002337			High	3.67574	0
	TVTLPENEDELESTNR	2	1	1	P30876		1846.88	0	0.0002337			High	3.65661	0
	QEDMPFTCEGITPDIIINPHAIPSR	3	1	1	P30876	M4(Oxidation); C8(Carbamidomethyl)	2867.38	0	0.0002337			High	3.48696	0
	KITSQIFIGPTYYQR	2	1	1	P30876		1814.98	0	0.0002337			High	3.42867	1
	TVIKEGEEQLQTQHQK	2	1	1	P30876		1895.98	0	0.0002337			High	3.36466	1
	NLTYSAPLYVDITK	3	1	1	P30876		1597.85	0	0.0002337			High	3.32615	0
	HAIYDKLDDDGLIAPGVR	3	1	1	P30876		1968.02	0	0.0001876			High	3.17961	1
	RLNSPIGR	1	1	1	P30876		912.538	0	0.0002337			High	3.09849	1
	VSANKGEIGDATPFNDAVNVQK	2	1	1	P30876	N4(Deamidated)	2275.12	0	0.0002337			High	3.08071	1
	GNEVLYNGFTGR	4	1	1	P30876	N7(Deamidated)	1327.63	0	0.0002337			High	3.05285	0
	TVTLPENEDELESTNRR	2	1	1	P30876		2002.97	0	0.0002337			High	2.98695	1
	ITSQIFIGPTYYQR	3	1	1	P30876		1686.89	0	0.0002337			High	2.96152	0
	QAMGVYITNFHVR	2	1	1	P30876	M3(Oxidation)	1551.78	0	0.0002337			High	2.9071	0
	YSLATGNWGDQK	1	1	1	P30876		1339.63	0	0.0002337			High	2.87188	0
	GNEVLYNGFTGRK	1	1	1	P30876		1454.75	0	0.002542			High	2.85012	1
	SCLENSSRPTSTIWVSMLAR	2	1	1	P30876	C2(Carbamidomethyl); M17(Oxidation)	2311.11	0	2.751e-05			High	2.83984	0
	ICRPLLIVEK	2	1	1	P30876	C2(Carbamidomethyl)	1240.74	0	0.0002337			High	2.83119	0
	VSGDDVIIGK	1	1	1	P30876		1002.55	0	0.0002337			High	2.78603	0
	MDTLAHVLYYPQKPLVTTR	3	1	1	P30876	M1(Oxidation)	2262.2	0	6.77e-05			High	2.73077	0
	LLFQELMSMSIAPR	3	1	1	P30876	M7(Oxidation); M9(Oxidation)	1667.86	0	1.435e-05			High	2.7216	0
	DGAPSPMMPNEAR	4	1	1	P30876	M7(Oxidation)	1388.59	0	0.0009338			High	2.71281	0
	TSETGIVDQVMVTLNQEGYKFCK	1	1	1	P30876	M11(Oxidation); C22(Carbamidomethyl)	2663.27	0	0.0002337			High	2.67446	1
	MATNTVYVFAK	1	1	1	P30876		1244.64	0	0.0002949			High	2.67392	0
	MATNTVYVFAK	2	1	1	P30876	M1(Oxidation)	1260.63	0	0.000266			High	2.66694	0
	RQMDIIVSEVSMIR	3	1	1	P30876	M3(Oxidation); M12(Oxidation)	1708.87	0	0.0002337			High	2.5991	1
	LRNLTYSAPLYVDITK	2	1	1	P30876		1867.04	0	0.0002418			High	2.5877	1
	STYCLLNGLTDR	1	1	1	P30876	C4(Carbamidomethyl)	1412.68	0	0.0002337			High	2.57193	0
	GFDQEEVFEKPTR	1	1	1	P30876		1581.75	0	0.000234			High	2.57024	0
	GNEVLYNGFTGR	2	1	1	P30876		1326.64	0	0.0002337			High	2.54241	0
	MATNTVYVFAKK	1	1	1	P30876	M1(Oxidation)	1388.73	0	0.0009216			High	2.50967	1
	IVEDAPPIDLQAEAQHASGEVEEPPR	5	1	1	P30876	Q15(Deamidated)	2798.35	0	0.0001527			High	2.48396	0
	QEDMPFTCEGITPDIIINPHAIPSR	1	1	1	P30876	Q1(Deamidated); C8(Carbamidomethyl)	2852.37	0	0.0002337			High	2.47529	0
	IVEDAPPIDLQAEAQHASGEVEEPPRYLLK	2	1	1	P30876		3314.71	0	0.001209			High	2.46675	1
	GTCGIQYRQEDMPFTCEGITPDIIINPHAIPSR	1	1	1	P30876	C3(Carbamidomethyl); M12(Oxidation); C16(Carbamidomethyl)	3802.83	0	0.0002899			High	2.44253	1
	GPIQILNR	1	1	1	P30876		910.548	0	0.002136			High	2.44067	0
	IISDGLKYSLATGNWGDQK	1	1	1	P30876		2066.06	0	0.0008946			High	2.41657	1
	MATNTVYVFAK	1	1	1	P30876	M1(Oxidation); N4(Deamidated)	1261.62	0	0.0002337			High	2.39626	0
	LDDDGLIAPGVR	1	1	1	P30876		1240.66	0	0.0002337			High	2.39588	0
	EMLPHVGVSDFCETK	1	1	1	P30876	M2(Oxidation); C12(Carbamidomethyl)	1764.8	0	0.0002337			High	2.37402	0
	QMDIIVSEVSMIR	3	1	1	P30876	M2(Oxidation); M11(Oxidation)	1552.77	0	0.0002427			High	2.2592	0
	QEVPIIIVFR	1	1	1	P30876		1213.73	0	0.0002337			High	2.23666	0
	DCQIAHGAAQFLR	2	1	1	P30876	C2(Carbamidomethyl)	1486.73	0	0.0009245			High	2.21942	0
	QEDMPFTCEGITPDIIINPHAIPSR	3	1	1	P30876	Q1(Deamidated); M4(Oxidation); C8(Carbamidomethyl)	2868.38	0	0.002395			High	2.20203	0
	LTFASTLSHLR	2	1	1	P30876		1245.7	0	0.0002337			High	2.19122	0
	YSLATGNWGDQKK	2	1	1	P30876		1467.72	0	0.0002337			High	2.17767	1
	DGAPSPMMPNEAR	1	1	1	P30876	M7(Oxidation); M8(Oxidation)	1404.59	0	0.0003943			High	2.15843	0
	TVTLPENEDELESTNRR	2	1	1	P30876	N7(Deamidated)	2003.95	0	0.0008081			High	2.1129	1
	QMDIIVSEVSMIR	1	1	1	P30876	M2(Oxidation)	1536.79	0	0.0002633			High	2.03025	0
	IPQIGDKFASR	1	1	1	P30876		1231.69	0	0.000245			High	2.01344	1
	IPQIGDKFASR	1	1	1	P30876	Q3(Deamidated)	1232.66	0	0.0002337			High	1.89923	1
	DCSTFLR	1	1	1	P30876	C2(Carbamidomethyl)	898.408	0	0.001713			High	1.88198	0
	TSETGIVDQVMVTLNQEGYK	1	1	1	P30876		2212.1	0	0.002222			High	1.87249	0
	ISNLLSDYGYHLR	2	1	1	P30876		1550.8	0	0.0002337			High	1.8467	0
	QAMGVYITNFHVR	1	1	1	P30876	Q1(Deamidated); M3(Oxidation)	1552.75	0	0.0003038			High	1.83964	0
	IVATLPYIK	1	1	1	P30876		1017.63	0	0.004916			High	1.78859	0
	AGVSQVLNR	1	1	1	P30876	Q5(Deamidated)	944.514	0	0.0005114			High	1.77414	0
	EMLPHVGVSDFCETKK	1	1	1	P30876	M2(Oxidation); C12(Carbamidomethyl)	1892.89	0	0.002478			High	1.74253	1
	ELPAGINSIVAIASYTGYNQEDSVIMNR	1	1	1	P30876	M26(Oxidation)	3041.49	0	0.0002337			High	1.71332	0
	DLCELNECPLDPGGYFIINGSEK	1	1	1	P30876	C3(Carbamidomethyl); C8(Carbamidomethyl)	2640.19	0	0.0002337			High	1.67618	0
	DGGLRFGEMER	1	1	1	P30876	M9(Oxidation)	1282.58	0	0.003846			High	1.66685	1
	QEDMPFTCEGITPDIIINPHAIPSR	1	1	1	P30876	C8(Carbamidomethyl)	2851.39	0	0.0002337			High	1.63273	0
	EMLPHVGVSDFCETK	1	1	1	P30876	C12(Carbamidomethyl)	1748.8	0	0.0004133			High	1.52502	0
	GNEVLYNGFTGRK	2	1	1	P30876	N7(Deamidated)	1455.73	0	0.0009332			High	1.42186	1
	LFEASDPYQVHVCNLCGIMAIANTR	1	1	1	P30876	C13(Carbamidomethyl); C16(Carbamidomethyl); M19(Oxidation)	2895.37	0	0.0004809			High	1.31356	0
	ARGPIQILNR	1	1	1	P30876		1137.69	0	0.0008913			High	1.12577	1
	TQISLVR	1	1	1	P30876		816.494	0.001	0.005714			High	2.05245	0
	NKTQISLVR	1	1	1	P30876		1058.63	0.001	0.01061			High	2.01984	1
	QQLDSFDEFIQMSVQR	2	1	1	P30876	Q11(Deamidated); M12(Oxidation)	1987.9	0.001	0.01117			High	1.21425	0
	MTIGHLIECLQGK	1	1	1	P30876	M1(Oxidation); C9(Carbamidomethyl)	1515.77	0.001	0.009741			High	0.958424	0
	EVLQKEMLPHVGVSDFCETK	2	1	1	P30876	M7(Oxidation); C17(Carbamidomethyl)	2362.14	0.002	0.01527			High	1.75728	1
	GTCGIQYR	1	1	1	P30876	C3(Carbamidomethyl)	954.446	0.004	0.02852			High	1.97055	0
	IISDGLKYSLATGNWGDQKK	1	1	1	P30876		2194.15	0.004	0.02912			High	1.61906	2
	LLLAALGR	1	1	1	P30876		826.552	0.005	0.03832			High	1.3454	0
	VLIAQEK	1	1	1	P30876		800.487	0.008	0.09229			High	1.7058	0
	SCLENSSRPTSTIWVSMLAR	1	1	1	P30876	C2(Carbamidomethyl); N5(Deamidated); M17(Oxidation)	2312.1	0.009	0.09879			High	0.884665	0
Q96P16-3	Isoform 2 of Regulation of nuclear pre-mRNA domain-containing protein 1A OS=Homo sapiens OX=9606 GN=RPRD1A - [RPR1A_HUMAN]					18.8767	53.26	10	14	276	31.6052	7.07861
	Sequence	# PSMs	# Proteins	# Protein Groups	Protein Group Accessions	Modifications	MH+ [Da]	q-Value	PEP	A2	XCorr A2	B2	XCorr B2	# Missed Cleavages
	TYEQIKVDENENCSSLGSPSEPPQTLDLVR	2	2	1	Q96P16-3	C13(Carbamidomethyl)	3405.62	0	6.466e-07			High	4.1924	1
	ALQDLENAASGDAAVHQR	1	2	1	Q96P16-3		1865.91	0	1.157e-07			High	3.81126	0
	SVYENDVLEQLK	2	2	1	Q96P16-3		1436.73	0	0.0002337			High	2.58683	0
	IQSLPDLSR	1	2	1	Q96P16-3		1028.57	0	0.0003027			High	2.28563	0
	ALQDLENAASGDAAVHQR	1	2	1	Q96P16-3	Q3(Deamidated)	1866.9	0	0.0002337			High	2.14866	0
	MLADFLR	1	2	1	Q96P16-3	M1(Oxidation)	881.455	0	0.0004741			High	1.95339	0
	VLSIWEER	1	2	1	Q96P16-3		1031.55	0	0.0002337			High	1.89855	0
	IASLPVEVQEVSLLDK	2	2	1	Q96P16-3		1739.98	0	0.0008484			High	1.47182	0
	LPNVTGSHMHLPFAGDIYSED	1	2	1	Q96P16-3	M9(Oxidation)	2316.06	0.002	0.01347			High	1.35461	0
	MVEDACMLLADYNGR	1	2	1	Q96P16-3	M1(Oxidation); C6(Carbamidomethyl); M7(Oxidation)	1789.75	0.002	0.0174			High	1.13463	0
	DFAPVIVEAFK	1	2	1	Q96P16-3		1235.67	0.009	0.1102			High	1.23007	0
P36954	DNA-directed RNA polymerase II subunit RPB9 OS=Homo sapiens OX=9606 GN=POLR2I PE=1 SV=1 - [RPB9_HUMAN]					12.5679	52.8	5	7	125	14.5136	5.13525
	Sequence	# PSMs	# Proteins	# Protein Groups	Protein Group Accessions	Modifications	MH+ [Da]	q-Value	PEP	A2	XCorr A2	B2	XCorr B2	# Missed Cleavages
	NCDYQQEADNSCIYVNK	1	1	1	P36954	C2(Carbamidomethyl); C12(Carbamidomethyl)	2120.87	0	8.023e-05			High	4.7762	0
	FCQECNNMLYPKEDKENR	1	1	1	P36954	C2(Carbamidomethyl); C5(Carbamidomethyl); M8(Oxidation)	2391.01	0	2.845e-06			High	3.35514	2
	EAVFFQSHSAR	2	1	1	P36954		1278.62	0	0.0002337			High	2.61859	0
	LYYVCTAPHCGHR	2	1	1	P36954	C5(Carbamidomethyl); C10(Carbamidomethyl)	1633.74	0	0.0002337			High	1.99416	0
	ILLYACR	1	1	1	P36954	C6(Carbamidomethyl)	908.501	0.001	0.008415			High	1.81799	0
P62280	40S ribosomal protein S11 OS=Homo sapiens OX=9606 GN=RPS11 PE=1 SV=3 - [RS11_HUMAN]					13.6821	52.53	8	8	158	18.419	10.3013
	Sequence	# PSMs	# Proteins	# Protein Groups	Protein Group Accessions	Modifications	MH+ [Da]	q-Value	PEP	A2	XCorr A2	B2	XCorr B2	# Missed Cleavages
	DVQIGDIVTVGECRPLSK	1	1	1	P62280	C13(Carbamidomethyl)	1986.03	0	2.237e-06			High	4.07074	0
	CPFTGNVSIR	1	1	1	P62280	C1(Carbamidomethyl)	1150.57	0	0.0002337			High	3.07248	0
	NMSVHLSPCFR	1	1	1	P62280	M2(Oxidation); C9(Carbamidomethyl)	1363.63	0	0.0002362			High	2.33373	0
	AYQKQPTIFQNK	1	1	1	P62280		1465.78	0	0.001237			High	2.20592	1
	EAIEGTYIDKK	1	1	1	P62280		1266.66	0	0.002534			High	1.73405	1
	VLLGETGKEKLPR	1	1	1	P62280		1439.86	0	0.0002337			High	1.66891	2
	ILSGVVTK	1	1	1	P62280		816.519	0.003	0.01939			High	1.99919	0
	EAIEGTYIDK	1	1	1	P62280		1138.57	0.003	0.02446			High	1.26602	0
Q96I25	Splicing factor 45 OS=Homo sapiens OX=9606 GN=RBM17 PE=1 SV=1 - [SPF45_HUMAN]					32.579	52.12	20	30	401	44.9339	5.97314
	Sequence	# PSMs	# Proteins	# Protein Groups	Protein Group Accessions	Modifications	MH+ [Da]	q-Value	PEP	A2	XCorr A2	B2	XCorr B2	# Missed Cleavages
	SMGGAAIAPPTSLVEKDKELPR	2	1	1	Q96I25	M2(Oxidation)	2283.21	0	1.174e-06			High	5.70243	2
	NMVGAGEVDEDLEVETKEECEKYGK	1	1	1	Q96I25	M2(Oxidation); C20(Carbamidomethyl)	2874.27	0	1.388e-08			High	4.94146	2
	CVIFEIPGAPDDEAVR	2	1	1	Q96I25	C1(Carbamidomethyl)	1787.86	0	0.0002337			High	2.48165	0
	TKQSTVLAPVIDLK	2	1	1	Q96I25		1512.9	0	0.0002337			High	2.41281	1
	TKQSTVLAPVIDLKR	2	1	1	Q96I25		1669	0	0.0002337			High	2.30752	2
	EGQGLGKHEQGLSTALSVEK	3	1	1	Q96I25		2068.07	0	0.0002395			High	2.17132	1
	RPDPDSDEDEDYERER	2	1	1	Q96I25		2022.83	0	0.0002337			High	2.10736	1
	QSTVLAPVIDLK	1	1	1	Q96I25		1283.76	0	0.00121			High	2.00289	0
	SPTGPSNSFLANMGGTVAHK	1	1	1	Q96I25	M13(Oxidation)	1988.95	0	4.593e-05			High	1.91872	0
	IIVGDATEKDASK	2	1	1	Q96I25		1346.72	0	0.0002337			High	1.79639	1
	SMGGAAIAPPTSLVEK	1	1	1	Q96I25	M2(Oxidation)	1544.79	0	0.0008748			High	1.75797	0
	DFPYEEDSRPR	2	1	1	Q96I25		1410.63	0	0.0002736			High	1.75312	0
	ACFYNLDKFR	1	1	1	Q96I25	C2(Carbamidomethyl)	1333.64	0	0.0005079			High	1.4857	1
	SDSNPLTEILKCPTK	1	1	1	Q96I25	C12(Carbamidomethyl)	1702.88	0.001	0.006491			High	1.68865	1
	LLQSQLQVKK	1	1	1	Q96I25		1184.74	0.001	0.005766			High	1.23056	1
	AVVDLNGR	1	1	1	Q96I25		843.469	0.002	0.0138			High	1.8543	0
	IFLEFER	1	1	1	Q96I25		953.509	0.002	0.01488			High	1.11064	0
	SDSNPLTEILK	1	1	1	Q96I25		1216.64	0.004	0.02575			High	1.65628	0
	KSDSNPLTEILKCPTK	1	1	1	Q96I25	C13(Carbamidomethyl)	1830.96	0.004	0.02549			High	1.55613	2
	AVVDLNGR	1	1	1	Q96I25	N6(Deamidated)	844.458	0.006	0.05149			High	1.51475	0
	KSDSNPLTEILK	1	1	1	Q96I25		1344.74	0.007	0.07295			High	1.47817	1
P38159	RNA-binding motif protein, X chromosome OS=Homo sapiens OX=9606 GN=RBMX PE=1 SV=3 - [RBMX_HUMAN]					64.6244	51.15	21	35	391	42.3063	10.0522
	Sequence	# PSMs	# Proteins	# Protein Groups	Protein Group Accessions	Modifications	MH+ [Da]	q-Value	PEP	A2	XCorr A2	B2	XCorr B2	# Missed Cleavages
	GFAFVTFESPADAKDAAR	2	3	1	P38159		1899.92	0	9.041e-09			High	5.10139	1
	GGHMDDGGYSMNFNMSSSR	2	3	1	P38159	M4(Oxidation); M11(Oxidation); M15(Oxidation)	2097.77	0	4.462e-05			High	4.77553	0
	DVYLSPRDDGYSTK	2	3	1	P38159		1615.76	0	0.0002337			High	3.58458	1
	SAPPTRGPPPSYGGSSR	4	2	1	P38159		1670.82	0	0.0002337			High	2.87267	1
	GGHMDDGGYSMNFNMSSSR	2	3	1	P38159	M4(Oxidation); M11(Oxidation); N14(Deamidated); M15(Oxidation)	2098.77	0	0.000218			High	2.64796	0
	AIKVEQATKPSFESGR	1	2	1	P38159		1747.94	0	0.0002337			High	2.51092	1
	LFIGGLNTETNEK	1	4	1	P38159		1435.76	0	0.0002337			High	2.49463	0
	GGHMDDGGYSMNFNMSSSR	2	3	1	P38159	M4(Oxidation); M11(Oxidation)	2081.78	0	0.0002337			High	2.4737	0
	GFAFVTFESPADAK	2	4	1	P38159		1486.72	0	0.0002337			High	2.26874	0
	DYAPPPRDYTYR	2	3	1	P38159		1513.71	0	0.0002337			High	2.25301	1
	VEQATKPSFESGR	2	2	1	P38159		1435.72	0	0.0002337			High	2.20869	0
	DYSDHPSGGSYRDSYESYGNSR	1	3	1	P38159		2499.01	0	0.0005394			High	2.12763	1
	IVEVLLMKDR	1	4	1	P38159	M7(Oxidation)	1231.71	0	0.0002337			High	2.11406	1
	IVEVLLMKDRETNK	1	3	1	P38159	M7(Oxidation)	1703.94	0	0.0002337			High	1.98723	2
	DRDYSDHPSGGSYRDSYESYGNSR	1	3	1	P38159		2770.13	0	0.0002337			High	1.94428	2
	DYGHSSSRDDYPSR	1	3	1	P38159		1641.69	0.001	0.008165			High	2.19066	1
	YDDYSSSR	1	3	1	P38159		992.398	0.001	0.01043			High	1.76583	0
	DSYGGPPR	1	3	1	P38159		848.39	0.001	0.009095			High	1.60918	0
	IVEVLLMK	1	4	1	P38159		944.585	0.001	0.01187			High	1.46328	0
	ALEAVFGK	1	3	1	P38159		834.473	0.002	0.0152			High	2.04606	0
	IVEVLLMK	1	4	1	P38159	M7(Oxidation)	960.582	0.002	0.01705			High	1.32798	0
	DSYGGPPRREPLPSR	1	3	1	P38159		1683.86	0.004	0.02977			High	1.72153	2
	DVYLSPR	1	3	1	P38159		849.447	0.005	0.04667			High	1.67821	0
	SDLYSSGR	1	2	1	P38159		884.412	0.009	0.1083			High	1.37512	0
P11142	Heat shock cognate 71 kDa protein OS=Homo sapiens OX=9606 GN=HSPA8 PE=1 SV=1 - [HSP7C_HUMAN]	4.33475	8.36	4	5	145.368	50.93	27	71	646	70.8542	5.51611
	Sequence	# PSMs	# Proteins	# Protein Groups	Protein Group Accessions	Modifications	MH+ [Da]	q-Value	PEP	A2	XCorr A2	B2	XCorr B2	# Missed Cleavages
	NSLESYAFNMK	5	1	1	P11142	M10(Oxidation)	1319.59	0	0.0002571	High	2.44966	High	2.89966	0
	DAGTIAGLNVLR	4	2	1	P11142		1199.68	0	0.0002337	High	1.88508	High	2.90902	0
	TTPSYVAFTDTER	4	8	3	P0DMV9;P11142;P54652		1487.7	0	0.0002337	High	1.4374	High	2.75647	0
	TVTNAVVTVPAYFNDSQR	4	2	1	P11142		1982	0	0.0002337	High	1.27719	High	3.78227	0
	IINEPTAAAIAYGLDKK	3	3	2	P11142;P54652		1787.99	0	1.112e-05			High	4.22677	1
	LYQSAGGMPGGMPGGFPGGGAPPSGGASSGPTIEEVD	2	1	1	P11142	M8(Oxidation); M12(Oxidation)	3378.49	0	8.462e-05			High	3.90529	0
	IINEPTAAAIAYGLDK	2	5	3	P11142;P11021;P54652		1659.9	0	0.0002337			High	3.90449	0
	LDKSQIHDIVLVGGSTR	2	2	1	P11142		1838.02	0	3.81e-06			High	3.8	1
	NQVAMNPTNTVFDAKR	1	2	1	P11142		1805.9	0	1.716e-05			High	3.49875	1
	NQVAMNPTNTVFDAK	1	2	1	P11142		1649.79	0	1.811e-05			High	3.49522	0
	NQVAMNPTNTVFDAK	2	2	1	P11142	M5(Oxidation)	1665.79	0	2.912e-05			High	3.32095	0
	MKEIAEAYLGK	2	2	1	P11142	M1(Oxidation)	1268.66	0	0.0002337			High	3.26547	1
	SQIHDIVLVGGSTR	2	2	1	P11142		1481.81	0	0.0002337			High	3.21757	0
	FEELNADLFR	1	3	2	P11142;P54652		1253.62	0	0.0002337			High	3.05093	0
	IINEPTAAAIAYGLDKK	1	3	2	P11142;P54652	N3(Deamidated)	1788.99	0	0.0002337			High	3.00629	1
	NQVAMNPTNTVFDAKR	2	2	1	P11142	M5(Oxidation)	1821.89	0	1.493e-05			High	2.94702	1
	ARFEELNADLFR	1	3	2	P11142;P54652		1480.76	0	0.0002337			High	2.90919	1
	NSLESYAFNMK	1	1	1	P11142		1303.6	0	0.0002337			High	2.81127	0
	SFYPEEVSSMVLTK	2	2	1	P11142	M10(Oxidation)	1632.79	0	0.0002337			High	2.76658	0
	TVTNAVVTVPAYFNDSQR	5	2	1	P11142	N14(Deamidated)	1982.99	0	0.0002504			High	2.76048	0
	QTQTFTTYSDNQPGVLIQVYEGER	2	2	1	P11142		2774.32	0	0.0002337			High	2.64052	0
	NTTIPTKQTQTFTTYSDNQPGVLIQVYEGER	1	2	1	P11142		3529.75	0	0.0002337			High	2.60964	1
	NSLESYAFNMK	3	1	1	P11142	N1(Deamidated); M10(Oxidation)	1320.58	0	0.0002337			High	2.55192	0
	MKEIAEAYLGK	2	2	1	P11142		1252.66	0	0.0002747			High	2.50918	1
	NQVAMNPTNTVFDAKR	3	2	1	P11142	M5(Oxidation); N6(Deamidated)	1822.86	0	0.0002337			High	2.35017	1
	MVNHFIAEFK	3	2	1	P11142	M1(Oxidation)	1251.62	0	0.0002337			High	2.33747	0
	VEIIANDQGNR	1	9	4	P11142;P0DMV9;P54652;P11021		1228.63	0	0.0002337			High	2.2713	0
	DAGTIAGLNVLR	1	2	1	P11142	N9(Deamidated)	1200.66	0	0.0002337			High	2.25121	0
	LLQDFFNGKELNK	1	4	2	P11142;P54652		1565.83	0	0.0004879			High	2.18423	1
	VQVEYKGETK	1	3	2	P11142;P54652		1180.62	0	0.0006708			High	1.93651	1
	DAKLDKSQIHDIVLVGGSTR	1	2	1	P11142		2152.17	0	0.0006063			High	1.93162	2
	ELEKVCNPIITK	1	1	1	P11142	C6(Carbamidomethyl)	1443.79	0	0.005411			High	1.83181	1
	LSKEDIER	1	1	1	P11142		989.53	0	0.005011			High	1.78286	1
	QTQTFTTYSDNQPGVLIQVYEGER	1	2	1	P11142	Q3(Deamidated); Q12(Deamidated)	2776.31	0	0.001309			High	1.61943	0
	RFDDAVVQSDMK	1	2	1	P11142	M11(Oxidation)	1426.66	0.001	0.007751			High	2.476	1
	SFYPEEVSSMVLTK	2	2	1	P11142		1616.79	0.001	0.007241			High	1.80599	0
	DNNLLGKFELTGIPPAPR	1	1	1	P11142		1952.06	0.001	0.008982			High	1.06772	1
	LLQDFFNGKELNK	2	4	2	P11142;P54652	N7(Deamidated)	1566.82	0.002	0.01874			High	0.926273	1
	SINPDEAVAYGAAVQAAILSGDK	1	2	1	P11142		2260.14	0.005	0.04218			High	1.23251	0
P84103-2	Isoform 2 of Serine/arginine-rich splicing factor 3 OS=Homo sapiens OX=9606 GN=SRSF3 - [SRSF3_HUMAN]					24.3446	50.81	7	17	124	14.1942	10.0815
	Sequence	# PSMs	# Proteins	# Protein Groups	Protein Group Accessions	Modifications	MH+ [Da]	q-Value	PEP	A2	XCorr A2	B2	XCorr B2	# Missed Cleavages
	VYVGNLGNNGNKTELER	5	2	1	P84103-2	N9(Deamidated)	1877.94	0	5.195e-06			High	3.84229	1
	AFGYYGPLR	2	2	1	P84103-2		1043.53	0	0.0002337			High	2.55624	0
	NPPGFAFVEFEDPRDAADAVR	2	2	1	P84103-2		2320.1	0	0.00144			High	2.30639	1
	VRVELSNGEKR	3	2	1	P84103-2	N7(Deamidated)	1287.7	0	0.0003585			High	2.20768	2
	VYVGNLGNNGNKTELER	1	2	1	P84103-2	N8(Deamidated); N9(Deamidated)	1878.92	0	0.0002337			High	2.12344	1
	VYVGNLGNNGNK	1	2	1	P84103-2		1248.63	0	0.0003279			High	1.92648	0
	NPPGFAFVEFEDPRDAADAVR	1	2	1	P84103-2	N1(Deamidated)	2321.1	0.002	0.01776			High	1.66778	1
	NPPGFAFVEFEDPR	1	6	2	P84103-2;Q16629-3		1621.76	0.002	0.01615			High	1.39759	0
	DAADAVRELDGR	1	2	1	P84103-2		1287.63	0.009	0.1133			High	1.27769	1
P67809	Nuclease-sensitive element-binding protein 1 OS=Homo sapiens OX=9606 GN=YBX1 PE=1 SV=3 - [YBOX1_HUMAN]	0	16.36	2	2	15.002	33.95	7	8	324	35.9027	9.87646
	Sequence	# PSMs	# Proteins	# Protein Groups	Protein Group Accessions	Modifications	MH+ [Da]	q-Value	PEP	A2	XCorr A2	B2	XCorr B2	# Missed Cleavages
	EDGNEEDKENQGDETQGQQPPQRR	1	1	1	P67809		2784.21	0	0.1413	High	1.97843			2
	NYQQNYQNSESGEKNEGSESAPEGQAQQR	1	1	1	P67809		3257.4	0	0.1182	High	1.25388			1
	RPQYSNPPVQGEVMEGADNQGAGEQGRPVR	1	1	1	P67809	M14(Oxidation)	3239.53	0	3.964e-06			High	3.78436	0
	SVGDGETVEFDVVEGEK	1	5	1	P67809		1795.82	0	0.0002337			High	3.51477	0
	GAEAANVTGPGGVPVQGSK	1	1	1	P67809		1695.88	0	0.0002337			High	3.30165	0
	NGYGFINR	1	5	1	P67809		940.463	0	0.0003688			High	2.62699	0
	NDTKEDVFVHQTAIKK	1	4	1	P67809		1872.98	0	0.0004042			High	2.00731	2
	NGYGFINR	1	5	1	P67809	N1(Deamidated)	941.449	0	0.0002431			High	1.77419	0
	SVGDGETVEFDVVEGEKGAEAANVTGPGGVPVQGSK	1	1	1	P67809		3472.68	0.004	0.03409			High	1.94807	1
	AADPPAENSSAPEAEQGGAE	1	1	1	P67809		1897.8	0.006	0.05146			High	1.28488	0
Q15365	Poly(rC)-binding protein 1 OS=Homo sapiens OX=9606 GN=PCBP1 PE=1 SV=2 - [PCBP1_HUMAN]	0	9.55	2	2	33.3501	50.28	10	13	356	37.4739	7.09326
	Sequence	# PSMs	# Proteins	# Protein Groups	Protein Group Accessions	Modifications	MH+ [Da]	q-Value	PEP	A2	XCorr A2	B2	XCorr B2	# Missed Cleavages
	VMTIPYQPMPASSPVICAGGQDR	2	1	1	Q15365	M2(Oxidation); M9(Oxidation); C17(Carbamidomethyl)	2507.16	0	9.042e-09	High	1.87836	High	4.15775	0
	INISEGNCPER	2	14	2	Q15366-7;Q15365	C8(Carbamidomethyl)	1288.59	0	0.0002337	High	1.55406	High	3.03632	0
	VMTIPYQPMPASSPVICAGGQDR	1	1	1	Q15365	M2(Oxidation); Q7(Deamidated); M9(Oxidation); C17(Carbamidomethyl)	2508.18	0	3.248e-08			High	4.1985	0
	ESTGAQVQVAGDMLPNSTER	2	14	2	Q15366-7;Q15365	M13(Oxidation)	2105.98	0	1.539e-08			High	3.98777	0
	QGANINEIR	1	1	1	Q15365		1014.53	0	0.0003957			High	2.83963	0
	VMTIPYQPMPASSPVICAGGQDR	1	1	1	Q15365	M9(Oxidation); C17(Carbamidomethyl)	2491.19	0	0.0002337			High	2.6953	0
	LVVPATQCGSLIGK	1	1	1	Q15365	C8(Carbamidomethyl)	1442.8	0	0.0002337			High	2.61908	0
	AITIAGVPQSVTECVK	1	1	1	Q15365	C14(Carbamidomethyl)	1672.89	0	0.0002337			High	2.43842	0
	QQSHFAMMHGGTGFAGIDSSSPEVK	1	1	1	Q15365	M7(Oxidation); M8(Oxidation)	2638.16	0	0.004207			High	1.52461	0
	IITLTGPTNAIFK	1	1	1	Q15365		1388.82	0.001	0.006879			High	2.0626	0
	IANPVEGSSGR	1	1	1	Q15365		1086.55	0.002	0.01519			High	1.66309	0
	CSDAAGYPHATHDLEGPPLDAYSIQGQHTISPLDLAK	1	1	1	Q15365	C1(Carbamidomethyl)	3945.84	0.006	0.04837			High	1.03075	0
Q16629-3	Isoform 3 of Serine/arginine-rich splicing factor 7 OS=Homo sapiens OX=9606 GN=SRSF7 - [SRSF7_HUMAN]					23.9395	50	8	13	132	15.2475	9.62744
	Sequence	# PSMs	# Proteins	# Protein Groups	Protein Group Accessions	Modifications	MH+ [Da]	q-Value	PEP	A2	XCorr A2	B2	XCorr B2	# Missed Cleavages
	VYVGNLGTGAGKGELER	2	4	1	Q16629-3		1719.91	0	1.531e-07			High	3.85804	1
	NPPGFAFVEFEDPRDAEDAVR	2	4	1	Q16629-3		2378.11	0	0.000292			High	2.78349	1
	RPFDPNDR	1	4	1	Q16629-3		1016.49	0	0.0002337			High	2.26847	0
	VRVELSTGMPR	2	4	1	Q16629-3	M9(Oxidation)	1260.67	0	0.000316			High	2.24268	1
	VYVGNLGTGAGK	1	4	1	Q16629-3		1135.61	0	0.0002337			High	2.23449	0
	AFSYYGPLR	2	4	1	Q16629-3		1073.54	0	0.004808			High	2.21411	0
	VELSTGMPR	1	4	1	Q16629-3	M7(Oxidation)	1005.51	0	0.0003126			High	2.11213	0
	NPPGFAFVEFEDPR	1	6	2	P84103-2;Q16629-3		1621.76	0.002	0.01615			High	1.39759	0
	NPPGFAFVEFEDPRDAEDAVR	1	4	1	Q16629-3	N1(Deamidated)	2379.09	0.006	0.05508			High	1.41983	1
P62487	DNA-directed RNA polymerase II subunit RPB7 OS=Homo sapiens OX=9606 GN=POLR2G PE=1 SV=1 - [RPB7_HUMAN]					19.7652	49.42	8	10	172	19.2819	5.5415
	Sequence	# PSMs	# Proteins	# Protein Groups	Protein Group Accessions	Modifications	MH+ [Da]	q-Value	PEP	A2	XCorr A2	B2	XCorr B2	# Missed Cleavages
	TMDEDIVIQQDDEIR	1	1	1	P62487	M2(Oxidation)	1835.83	0	2.151e-07			High	4.51933	0
	HSIPSEMEFDPNSNPPCYK	1	1	1	P62487	M7(Oxidation); C17(Carbamidomethyl)	2264.96	0	1.229e-07			High	4.25173	0
	TMDEDIVIQQDDEIRLK	1	1	1	P62487	M2(Oxidation)	2077.01	0	0.0002337			High	4.21474	1
	LFTEVEGTCTGK	1	1	1	P62487	C9(Carbamidomethyl)	1341.64	0	0.0002337			High	2.72293	0
	YFGPNLLNTVK	1	1	1	P62487		1265.69	0	0.0002636			High	2.35337	0
	GFVLYPVKYK	3	1	1	P62487		1213.7	0	0.002443			High	1.70304	1
	GFVLYPVK	1	1	1	P62487		922.54	0.005	0.04378			High	1.32946	0
	VGLFTEIGPMSCFISR	1	1	1	P62487	M10(Oxidation); C12(Carbamidomethyl)	1829.89	0.005	0.04444			High	0.698825	0
O43660	Pleiotropic regulator 1 OS=Homo sapiens OX=9606 GN=PLRG1 PE=1 SV=1 - [PLRG1_HUMAN]					31.2201	48.83	15	24	514	57.1581	9.17334
	Sequence	# PSMs	# Proteins	# Protein Groups	Protein Group Accessions	Modifications	MH+ [Da]	q-Value	PEP	A2	XCorr A2	B2	XCorr B2	# Missed Cleavages
	MPSESAAQSLAVALPLQTK	2	2	1	O43660	M1(Oxidation)	1958.03	0	2.349e-08			High	4.6689	0
	CQAAEPQIITGSHDTTIR	1	2	1	O43660	C1(Carbamidomethyl)	1997.97	0	0.0002337			High	3.4891	0
	THDMFVADNGKPVPLDEESHK	2	2	1	O43660	M4(Oxidation)	2382.1	0	0.0002337			High	3.16143	0
	THDMFVADNGKPVPLDEESHK	2	2	1	O43660	M4(Oxidation); N9(Deamidated)	2383.09	0	0.0005436			High	2.81917	0
	QYPANQGQEVEYFVAGTHPYPPGPGVALTADTK	2	1	1	O43660		3502.69	0	0.0002337			High	2.58351	0
	SPYLFSCGEDK	1	2	1	O43660	C7(Carbamidomethyl)	1302.57	0	0.0003769			High	2.49324	0
	IQRMPSESAAQSLAVALPLQTK	1	2	1	O43660	M4(Oxidation)	2355.27	0	0.0002337			High	2.27745	1
	LLTAEADKTIK	2	2	1	O43660		1202.7	0	0.0004422			High	2.17808	1
	ASVHTLSGHTNAVATVR	1	2	1	O43660		1720.9	0	0.0002337			High	2.00706	0
	GPQNATDSYVHK	1	2	1	O43660		1316.63	0	0.000424			High	1.99659	0
	LWDLVAGK	1	2	1	O43660		901.513	0	0.0005248			High	1.77592	0
	MPSESAAQSLAVALPLQTK	1	2	1	O43660		1942.04	0	0.0002337			High	1.72583	0
	TAPSGSEYRHPGASDRPQPTAMNSIVMETGNTK	1	2	1	O43660	M22(Oxidation); M27(Oxidation)	3519.63	0	0.0006241			High	1.7232	1
	CIAVEPGNQWFVTGSADR	1	2	1	O43660	C1(Carbamidomethyl)	2006.94	0	0.000325			High	1.67614	0
	VHAAVQPGSLDSESGIFACAFDQSESR	1	2	1	O43660	C19(Carbamidomethyl)	2865.31	0	0.000517			High	1.40704	0
	TGYNFQR	1	2	1	O43660		885.421	0.001	0.006489			High	1.53554	0
	CIAVEPGNQWFVTGSADR	2	2	1	O43660	C1(Carbamidomethyl); Q9(Deamidated)	2007.93	0.004	0.03303			High	1.40198	0
	NEYGPVLHMPTSK	1	2	1	O43660	M9(Oxidation)	1488.71	0.009	0.1122			High	1.30526	0
Q7KZ85	Transcription elongation factor SPT6 OS=Homo sapiens OX=9606 GN=SUPT6H PE=1 SV=2 - [SPT6H_HUMAN]					333.213	48.67	82	177	1726	198.949	4.90674
	Sequence	# PSMs	# Proteins	# Protein Groups	Protein Group Accessions	Modifications	MH+ [Da]	q-Value	PEP	A2	XCorr A2	B2	XCorr B2	# Missed Cleavages
	VREEGDEEGEGDEAEDEEQRGPELK	2	2	1	Q7KZ85		2831.21	0	6.566e-08			High	6.71829	2
	VAPYRPDQQVEEDDDFMDENQGK	1	1	1	Q7KZ85		2725.17	0	9.791e-07			High	5.31807	0
	FVEEEDDDEEEEEENLDDQDEQGNLK	1	2	1	Q7KZ85		3141.23	0	3.311e-08			High	5.0918	0
	TRTPASINATPANINLADLTR	2	2	1	Q7KZ85		2210.21	0	7.141e-08			High	5.06594	1
	LTPRPSPSPMIESTPMSIAGDATPLLDEMDR	4	3	1	Q7KZ85	M10(Oxidation); M16(Oxidation); M29(Oxidation)	3373.6	0	4.036e-07			High	5.00205	0
	SIFEMYEPSELESSHLTDQDNEIR	3	2	1	Q7KZ85	M5(Oxidation)	2885.28	0	2.604e-09			High	4.90612	0
	EEGDEEGEGDEAEDEEQRGPELK	1	2	1	Q7KZ85		2576.04	0	4.429e-08			High	4.89678	1
	TPASINATPANINLADLTR	2	2	1	Q7KZ85		1953.04	0	1.654e-08			High	4.67968	0
	SPNTEEIFNMLTK	5	1	1	Q7KZ85	M10(Oxidation)	1539.74	0	1.085e-05			High	4.54747	0
	DVDEAHYAYSFK	2	1	1	Q7KZ85		1444.64	0	0.0002337			High	4.31137	0
	MQAYQYEQISADPDKPLADGIR	2	2	1	Q7KZ85	M1(Oxidation)	2525.2	0	1.223e-05			High	4.29347	0
	IDTASLGDSTDSYIEVLDGSR	4	1	1	Q7KZ85		2214.06	0	6.921e-08			High	4.11307	0
	DTYYDFDAEAADHKQEEDMKR	2	2	1	Q7KZ85	M19(Oxidation)	2593.08	0	1.733e-06			High	3.81751	2
	KDVDEAHYAYSFK	1	1	1	Q7KZ85		1572.73	0	0.0002337			High	3.79253	1
	MAVDALEYDESAEDANPAGALEEILENPER	1	1	1	Q7KZ85		3261.48	0	0.0002337			High	3.78025	0
	DMYTICQSAGLDGLAK	3	2	1	Q7KZ85	M2(Oxidation); C6(Carbamidomethyl)	1758.81	0	4.661e-05			High	3.77611	0
	VREEGDEEGEGDEAEDEEQRGPELK	1	2	1	Q7KZ85	Q19(Deamidated)	2832.21	0	3.021e-05			High	3.70023	2
	VAPYRPDQQVEEDDDFMDENQGK	4	1	1	Q7KZ85	M17(Oxidation)	2741.17	0	0.0002337			High	3.69868	0
	NAFATPTISLQESCDYLDR	2	2	1	Q7KZ85	C14(Carbamidomethyl)	2201.02	0	5.18e-05			High	3.68058	0
	RPQGESYDQAIR	1	1	1	Q7KZ85		1419.7	0	0.0002337			High	3.55923	0
	MAVDALEYDESAEDANPAGALEEILENPER	2	1	1	Q7KZ85	M1(Oxidation)	3277.45	0	1.231e-08			High	3.53208	0
	GVEGYGNDQTYFEEIK	1	1	1	Q7KZ85		1848.83	0	0.0002337			High	3.39171	0
	DMYTICQSAGLDGLAKK	1	2	1	Q7KZ85	M2(Oxidation); C6(Carbamidomethyl)	1886.9	0	1.656e-05			High	3.38489	1
	DYVCSQFPTPEAVLEGAR	3	2	1	Q7KZ85	C4(Carbamidomethyl)	2038.95	0	0.0001123			High	3.37503	0
	LDNGVTGFIPTK	1	2	1	Q7KZ85	N3(Deamidated)	1262.66	0	0.0002337			High	3.29323	0
	MQAYQYEQISADPDKPLADGIR	2	2	1	Q7KZ85	M1(Oxidation); Q8(Deamidated)	2526.2	0	6.122e-05			High	3.2912	0
	SEAEFRDYPPVLR	2	1	1	Q7KZ85		1578.79	0	0.0002337			High	3.27991	1
	HETEQFPAEPLELAK	2	2	1	Q7KZ85		1738.87	0	0.0002337			High	3.26381	0
	NAFATPTISLQESCDYLDRGQPASSFSR	1	2	1	Q7KZ85	C14(Carbamidomethyl)	3118.46	0	0.0002337			High	3.2556	1
	ALQQFLYVQMAK	2	1	1	Q7KZ85	M10(Oxidation)	1455.77	0	0.0002337			High	3.22516	0
	RDMYTICQSAGLDGLAK	1	2	1	Q7KZ85	M3(Oxidation); C7(Carbamidomethyl)	1914.91	0	0.0002337			High	3.16394	1
	QAEKMMETMDQGDVIIRPSSK	2	2	1	Q7KZ85	M5(Oxidation); M6(Oxidation); M9(Oxidation)	2442.13	0	0.0002337			High	3.15079	1
	VNEVGVDVNR	1	1	1	Q7KZ85		1100.57	0	0.0002337			High	3.1435	0
	MMETMDQGDVIIRPSSK	2	2	1	Q7KZ85	M2(Oxidation); M5(Oxidation)	1969.9	0	5.745e-08			High	3.10676	0
	DTYYDFDAEAADHKQEEDMK	2	2	1	Q7KZ85	M19(Oxidation)	2436.97	0	0.0002337			High	3.05624	1
	TRLDNGVTGFIPTK	3	2	1	Q7KZ85	N5(Deamidated)	1519.81	0	0.0002396			High	2.98812	1
	KSEAEFRDYPPVLR	1	1	1	Q7KZ85		1706.89	0	0.0002337			High	2.89598	2
	LIICNVTGIAHR	3	1	1	Q7KZ85	C4(Carbamidomethyl)	1366.76	0	0.0002337			High	2.81863	0
	FGLTPEQFGENLR	2	2	1	Q7KZ85		1507.76	0	0.0002337			High	2.7221	0
	IEYVTVTPEGFR	4	2	1	Q7KZ85		1410.73	0	0.0002337			High	2.67525	0
	VSDGIYQHVDVR	1	2	1	Q7KZ85		1387.69	0	0.0002337			High	2.61433	0
	ETPETFYIGK	1	1	1	Q7KZ85		1184.58	0	0.002698			High	2.61181	0
	SIPVKGAEDDELEEEADWIYR	1	2	1	Q7KZ85		2464.15	0	0.0002337			High	2.57406	1
	MAEQWLQEKEAER	1	3	1	Q7KZ85	M1(Oxidation)	1663.78	0	0.0002337			High	2.57311	1
	VFMNCAGFLK	2	1	1	Q7KZ85	M3(Oxidation); C5(Carbamidomethyl)	1202.57	0	0.000239			High	2.54693	0
	VAPYRPDQQVEEDDDFMDENQGK	2	1	1	Q7KZ85	Q8(Deamidated); M17(Oxidation)	2742.16	0	0.0002337			High	2.52522	0
	TAYRSPNTEEIFNMLTK	1	1	1	Q7KZ85	M14(Oxidation)	2030.98	0	0.0002337			High	2.4721	1
	KMAVDALEYDESAEDANPAGALEEILENPER	2	1	1	Q7KZ85	M2(Oxidation)	3405.56	0	0.000161			High	2.47104	1
	DMYTICQSAGLDGLAK	2	2	1	Q7KZ85	C6(Carbamidomethyl)	1742.81	0	0.0002337			High	2.46818	0
	SPNTEEIFNMLTK	1	1	1	Q7KZ85		1523.75	0	0.0002337			High	2.45149	0
	TRLDNGVTGFIPTK	2	2	1	Q7KZ85		1518.83	0	0.0005421			High	2.45058	1
	GAEDDELEEEADWIYR	2	2	1	Q7KZ85		1939.82	0	0.0002337			High	2.39569	0
	DLDLDAFAEELER	1	1	1	Q7KZ85		1535.72	0	0.0002337			High	2.3935	0
	FSADLTCR	1	2	1	Q7KZ85	C7(Carbamidomethyl)	969.447	0	0.001303			High	2.32791	0
	GENHLTVTWK	1	2	1	Q7KZ85		1184.61	0	0.0003463			High	2.32543	0
	LTPRPSPSPMIESTPMSIAGDATPLLDEMDR	6	3	1	Q7KZ85	M16(Oxidation); M29(Oxidation)	3357.6	0	0.0002337			High	2.3029	0
	NAFATPTISLQESCDYLDR	2	2	1	Q7KZ85	Q11(Deamidated); C14(Carbamidomethyl)	2201.99	0	5.317e-05			High	2.26454	0
	VHPETYEWAR	2	1	1	Q7KZ85		1287.61	0	0.001404			High	2.25752	0
	DAQMLIEDVKR	2	1	1	Q7KZ85	M4(Oxidation)	1333.68	0	0.001185			High	2.25276	1
	YMVALQIAR	1	2	1	Q7KZ85	M2(Oxidation)	1080.59	0	0.0002337			High	2.25248	0
	LDNGVTGFIPTK	1	2	1	Q7KZ85		1261.68	0	0.0002337			High	2.23517	0
	ALDTTDMER	1	2	1	Q7KZ85		1051.47	0	0.0007542			High	2.22241	0
	KFGLTPEQFGENLR	1	2	1	Q7KZ85		1635.85	0	0.0003361			High	2.18606	1
	KLEELLIK	2	2	1	Q7KZ85		985.63	0	0.001426			High	2.17084	1
	TQLVTMCHMGPK	1	1	1	Q7KZ85	M6(Oxidation); C7(Carbamidomethyl); M9(Oxidation)	1434.65	0	0.0005096			High	2.16852	0
	VLGIAFSSAR	2	1	1	Q7KZ85		1020.58	0	0.0004428			High	2.16372	0
	GQIFPTVNGLFR	2	2	1	Q7KZ85	N8(Deamidated)	1349.72	0	0.0002766			High	2.15139	0
	EKPTFIPYFICACK	2	2	1	Q7KZ85	C11(Carbamidomethyl); C13(Carbamidomethyl)	1773.87	0	0.0002337			High	2.14524	0
	EYVEPELHINDLWR	1	2	1	Q7KZ85		1812.89	0	0.0002337			High	2.13685	0
	IDIEKFSADLTCR	1	2	1	Q7KZ85	C12(Carbamidomethyl)	1567.78	0	0.0002337			High	2.11207	1
	KPHVVTVAGENR	4	1	1	Q7KZ85		1306.72	0	0.0003769			High	2.09507	0
	FLLGYQPR	1	2	1	Q7KZ85		993.552	0	0.0009092			High	2.07748	0
	YVQPMASFAR	2	2	1	Q7KZ85	M5(Oxidation)	1185.57	0	0.0004104			High	2.03583	0
	VFMNCAGFLK	1	1	1	Q7KZ85	M3(Oxidation); N4(Deamidated); C5(Carbamidomethyl)	1203.56	0	0.003315			High	2.03414	0
	VAPYRPDQQVEEDDDFMDENQGKGIR	1	1	1	Q7KZ85	M17(Oxidation)	3067.37	0	0.0003981			High	2.02936	1
	SIFEMYEPSELESSHLTDQDNEIR	2	2	1	Q7KZ85	M5(Oxidation); Q19(Deamidated)	2886.29	0	0.0002337			High	2.00155	0
	IKEALGFMR	1	2	1	Q7KZ85	M8(Oxidation)	1080.59	0	0.0004673			High	1.99422	1
	ELPGKFLLGYQPR	1	2	1	Q7KZ85		1517.85	0	0.0002337			High	1.92052	1
	TSFDDRLEDDDFDLIEENLGVK	1	2	1	Q7KZ85		2585.2	0	0.0002337			High	1.84682	1
	DAQMLIEDVK	1	1	1	Q7KZ85	M4(Oxidation)	1177.57	0	0.0007858			High	1.82373	0
	TPASINATPANINLADLTR	1	2	1	Q7KZ85	N6(Deamidated)	1954.03	0	0.001268			High	1.78125	0
	TQLVTMCHMGPK	1	1	1	Q7KZ85	C7(Carbamidomethyl)	1402.65	0	0.000743			High	1.76872	0
	ALQQFLYVQMAK	1	1	1	Q7KZ85		1439.77	0	0.0004211			High	1.71286	0
	LFEKMQAYQYEQISADPDKPLADGIR	1	2	1	Q7KZ85	M5(Oxidation)	3042.49	0	0.0002337			High	1.67081	1
	GQIFPTVNGLFR	1	2	1	Q7KZ85		1348.74	0	0.001545			High	1.56127	0
	ATDLPER	1	2	1	Q7KZ85		801.411	0	0.0005829			High	1.51287	0
	DAQMLIEDVKR	1	1	1	Q7KZ85		1317.69	0	0.0007178			High	1.51127	1
	LIICNVTGIAHR	2	1	1	Q7KZ85	C4(Carbamidomethyl); N5(Deamidated)	1367.75	0	0.0006756			High	1.44186	0
	MAEQWLQEK	1	3	1	Q7KZ85	M1(Oxidation)	1178.55	0	0.002613			High	1.36969	0
	YMVALQIAR	1	2	1	Q7KZ85		1064.59	0	0.0002337			High	1.23766	0
	DTYYDFDAEAADHKQEEDMK	1	2	1	Q7KZ85		2420.98	0.001	0.005885			High	1.94659	1
	TSDLMDRNNEWK	1	2	1	Q7KZ85	M5(Oxidation)	1524.68	0.001	0.009734			High	1.89442	1
	YVQPMASFAR	1	2	1	Q7KZ85		1169.58	0.001	0.006056			High	1.81373	0
	EALGFMR	1	2	1	Q7KZ85	M6(Oxidation)	839.408	0.001	0.01175			High	1.02408	0
	YVQPMASFAR	1	2	1	Q7KZ85	Q3(Deamidated); M5(Oxidation)	1186.57	0.002	0.01271			High	1.8593	0
	VWQWDEK	1	2	1	Q7KZ85		990.471	0.002	0.01663			High	1.82615	0
	LYNWLR	1	1	1	Q7KZ85		864.473	0.002	0.01236			High	0.980458	0
	MAEQWLQEK	1	3	1	Q7KZ85		1162.56	0.003	0.02491			High	1.77902	0
	LEELLIK	1	2	1	Q7KZ85		857.535	0.003	0.02174			High	1.75971	0
	ALDTTDMER	1	2	1	Q7KZ85	M7(Oxidation)	1067.47	0.003	0.01983			High	1.32832	0
	LLAEAKEYVIK	1	1	1	Q7KZ85		1276.75	0.003	0.02429			High	0.973088	1
	NAFATPTISLQESCDYLDRGQPASSFSR	1	2	1	Q7KZ85	C14(Carbamidomethyl); Q21(Deamidated)	3119.44	0.004	0.0259			High	1.70002	1
	NAFATPTISLQESCDYLDRGQPASSFSR	1	2	1	Q7KZ85	Q11(Deamidated); C14(Carbamidomethyl); Q21(Deamidated)	3120.45	0.004	0.02837			High	1.66918	1
	FLSDKVVK	1	2	1	Q7KZ85		935.554	0.004	0.03062			High	1.49395	1
	ATDLPERFQLR	1	2	1	Q7KZ85		1345.72	0.004	0.02801			High	1.29167	1
	IMKIDIEK	1	2	1	Q7KZ85	M2(Oxidation)	1005.57	0.006	0.05491			High	1.63705	1
	DYPPVLR	1	1	1	Q7KZ85		859.468	0.006	0.05373			High	1.40669	0
	SPNTEEIFNMLTK	1	1	1	Q7KZ85	N9(Deamidated); M10(Oxidation)	1540.72	0.007	0.07091			High	1.50886	0
	GQPASSFSR	2	2	1	Q7KZ85		936.451	0.009	0.1078			High	1.68927	0
	LNITPTKK	1	1	1	Q7KZ85		914.567	0.009	0.1193			High	1.66558	1
O75934	Pre-mRNA-splicing factor SPF27 OS=Homo sapiens OX=9606 GN=BCAS2 PE=1 SV=1 - [SPF27_HUMAN]					15.5947	48.44	11	14	225	26.115	5.65576
	Sequence	# PSMs	# Proteins	# Protein Groups	Protein Group Accessions	Modifications	MH+ [Da]	q-Value	PEP	A2	XCorr A2	B2	XCorr B2	# Missed Cleavages
	EAAAALVEEETR	1	1	1	O75934		1288.64	0	0.0002337			High	2.91647	0
	EAAAALVEEETRR	2	1	1	O75934		1444.74	0	0.0002337			High	2.91448	1
	YELPAPSSGQK	1	1	1	O75934		1176.59	0	0.001751			High	2.03759	0
	QPIELLSMKR	1	1	1	O75934	M8(Oxidation)	1230.69	0	0.001525			High	1.83995	1
	TIVQLENEIYQIK	3	1	1	O75934		1590.87	0	0.0002337			High	1.74656	0
	NDITAWQECVNNSMAQLEHQAVR	1	1	1	O75934	C9(Carbamidomethyl); M14(Oxidation)	2730.23	0	0.0002337			High	1.7095	0
	LREMESNWVSLVSK	1	1	1	O75934	M4(Oxidation)	1693.86	0	0.004699			High	1.20945	1
	LAARQPIELLSMK	1	1	1	O75934	M12(Oxidation)	1485.85	0	0.005434			High	1.12556	1
	NYEIER	1	1	1	O75934		823.395	0.005	0.03638			High	1.24998	0
	QQHGEANKENIRQDF	1	1	1	O75934		1813.86	0.005	0.0442			High	1.19804	2
	QPIELLSMK	1	1	1	O75934	M8(Oxidation)	1074.59	0.007	0.06952			High	1.86269	0
P04264	Keratin, type II cytoskeletal 1 OS=Homo sapiens OX=9606 GN=KRT1 PE=1 SV=6 - [K2C1_HUMAN]	48.7329	38.98	19	27	68.885	36.49	21	37	644	65.999	8.11865
	Sequence	# PSMs	# Proteins	# Protein Groups	Protein Group Accessions	Modifications	MH+ [Da]	q-Value	PEP	A2	XCorr A2	B2	XCorr B2	# Missed Cleavages
	GGGGGGYGSGGSSYGSGGGSYGSGGGGGGGR	3	2	1	P04264		2383.95	0	1.283e-19	High	4.04552	High	7.4877	0
	GGSGGGGGGSSGGRGSGGGSSGGSIGGR	1	2	1	P04264		2079.92	0	0.01146	High	3.88333			1
	TNAENEFVTIKK	4	2	1	P04264		1393.73	0	0.03703	High	3.41621	High	3.33429	1
	WELLQQVDTSTR	1	2	1	P04264		1475.75	0	0.009667	High	3.22882			0
	GSYGSGGSSYGSGGGSYGSGGGGGGHGSYGSGSSSGGYR	2	2	1	P04264		3312.31	0	5.01e-16	High	3.19684	High	5.46912	0
	TLLEGEESR	3	2	1	P04264		1033.51	0	0.002661	High	2.65097	High	2.31006	0
	SKAEAESLYQSK	4	2	1	P04264		1340.67	0	0.05808	High	2.39424	High	1.99774	1
	SGGGFSSGSAGIINYQR	3	2	1	P04264		1657.79	0	6.669e-07	High	2.38592	High	4.78175	0
	FLEQQNQVLQTK	4	5	2	P35908;P04264		1475.79	0	0.0002337	High	2.25547	High	3.71008	0
	SLDLDSIIAEVK	6	2	1	P04264		1302.72	0	0.0002337	High	2.16391	High	2.40355	0
	YEELQITAGR	4	3	2	P04264;P04259		1179.6	0	0.0002337	High	2.15309	High	2.70952	0
	LALDLEIATYR	1	8	4	P04264;P19013;Q6KB66-2;P05787		1277.71	0	0.05018	High	1.97541			0
	KDVDGAYMTK	1	2	1	P04264	M8(Oxidation)	1143.54	0	0.1073	High	1.69109			1
	AEAESLYQSK	1	2	1	P04264		1125.54	0	0.1187	High	1.65972			0
	NMQDMVEDYR	2	2	1	P04264	M2(Oxidation); M5(Oxidation)	1332.52	0	0.0368	High	1.57397			0
	SLNNQFASFIDK	2	2	1	P04264		1383.69	0	0.0002337	High	1.51812	High	2.74821	0
	TNAENEFVTIK	2	2	1	P04264		1265.64	0	0.0007463	High	1.37328	High	2.13024	0
	AEAESLYQSKYEELQITAGR	2	2	1	P04264		2286.13	0	0.0002337	High	1.22466	High	2.62592	1
	SKAEAESLYQSKYEELQITAGR	1	2	1	P04264		2501.25	0	0.0002337			High	3.04022	2
	LDSELKNMQDMVEDYR	1	2	1	P04264	M8(Oxidation); M11(Oxidation)	2017.89	0	0.0002337			High	2.70564	1
	NSKIEISELNR	1	2	1	P04264		1302.7	0	0.0002337			High	2.54873	1
	NKYEDEINKR	1	8	5	P04264;P02538;P04259;P05787;P13647		1308.66	0	0.0002337			High	2.42817	2
	TNAENEFVTIKK	1	2	1	P04264	N2(Deamidated)	1394.72	0	0.0004604			High	1.48045	1
	SLNNQFASFIDKVR	1	2	1	P04264		1638.86	0	0.0002337			High	1.4013	1
	AQYEDIAQK	2	1	1	P04264		1065.52	0.001	0.01081			High	2.60264	0
	SLNNQFASFIDK	3	2	1	P04264	N4(Deamidated)	1384.67	0.001	0.006584			High	1.33001	0
	IEISELNR	1	4	2	P35908;P04264		973.531	0.001	0.005923			High	1.0508	0
	SLNNQFASFIDKVR	3	2	1	P04264	N4(Deamidated)	1639.85	0.001	0.005709			High	0.915352	1
	QISNLQQSISDAEQR	1	2	1	P04264		1716.85	0.002	0.1489	High	0.823554			0
	LLRDYQELMNTK	1	2	1	P04264	M9(Oxidation)	1539.79	0.002	0.01911			High	1.90388	1
	SLVNLGGSK	1	2	1	P04264		874.5	0.005	0.04373			High	1.70044	0
Q9Y3B4	Splicing factor 3B subunit 6 OS=Homo sapiens OX=9606 GN=SF3B6 PE=1 SV=1 - [SF3B6_HUMAN]					14.2608	48	5	8	125	14.5756	9.37842
	Sequence	# PSMs	# Proteins	# Protein Groups	Protein Group Accessions	Modifications	MH+ [Da]	q-Value	PEP	A2	XCorr A2	B2	XCorr B2	# Missed Cleavages
	ITAEEMYDIFGK	1	1	1	Q9Y3B4	M6(Oxidation)	1432.67	0	0.0002337			High	3.09861	0
	NACDHLSGFNVCNR	1	1	1	Q9Y3B4	C3(Carbamidomethyl); C12(Carbamidomethyl)	1663.71	0	0.0002337			High	2.50456	0
	ANIRLPPEVNR	3	1	1	Q9Y3B4		1278.73	0	0.0006032			High	2.33368	1
	YGINTDPPK	1	1	1	Q9Y3B4		1004.51	0	0.000677			High	2.24966	0
	GTAYVVYEDIFDAK	2	1	1	Q9Y3B4		1590.77	0	0.0002337			High	1.84711	0
P62995-3	Isoform 3 of Transformer-2 protein homolog beta OS=Homo sapiens OX=9606 GN=TRA2B - [TRA2B_HUMAN]					19.2677	47.87	9	12	188	21.9217	10.1548
	Sequence	# PSMs	# Proteins	# Protein Groups	Protein Group Accessions	Modifications	MH+ [Da]	q-Value	PEP	A2	XCorr A2	B2	XCorr B2	# Missed Cleavages
	YGPIADVSIVYDQQSR	2	2	1	P62995-3		1810.9	0	4.953e-08			High	3.81408	0
	ANPDPNCCLGVFGLSLYTTER	2	2	1	P62995-3	C7(Carbamidomethyl); C8(Carbamidomethyl)	2384.11	0	3.342e-05			High	3.04474	0
	GYDRGYDDRDYYSR	2	2	1	P62995-3		1800.76	0	0.000783			High	2.90104	2
	AAQDRDQIYR	1	2	1	P62995-3		1235.61	0	0.0005281			High	2.30355	1
	GFAFVYFENVDDAK	1	2	1	P62995-3		1621.74	0	0.0002337			High	2.17378	0
	GYDDRDYYSR	1	2	1	P62995-3		1309.54	0	0.001775			High	1.97571	1
	YGPIADVSIVYDQQSRR	1	2	1	P62995-3		1967	0	0.001392			High	1.6133	1
	DYYDRGYDR	1	2	1	P62995-3		1222.52	0	0.00521			High	1.59436	1
	ANGMELDGR	1	6	2	Q13595-4;P62995-3	M4(Oxidation)	978.429	0.005	0.0388			High	1.51448	0
Q9NQG5	Regulation of nuclear pre-mRNA domain-containing protein 1B OS=Homo sapiens OX=9606 GN=RPRD1B PE=1 SV=1 - [RPR1B_HUMAN]					37.4159	46.93	11	23	326	36.8772	5.97314
	Sequence	# PSMs	# Proteins	# Protein Groups	Protein Group Accessions	Modifications	MH+ [Da]	q-Value	PEP	A2	XCorr A2	B2	XCorr B2	# Missed Cleavages
	MLVEYTQNQKDVLSEK	1	1	1	Q9NQG5	M1(Oxidation)	1940.97	0	3.098e-05			High	3.56452	1
	MLVEYTQNQKDVLSEKEK	3	1	1	Q9NQG5	M1(Oxidation)	2198.1	0	3.487e-05			High	3.51341	2
	TVDEACLLLAEYNGR	2	1	1	Q9NQG5	C6(Carbamidomethyl)	1723.83	0	4.921e-06			High	3.0373	0
	IASLPQEVQDVSLLEK	2	1	1	Q9NQG5		1768.97	0	0.0002337			High	2.98878	0
	ALQDLENAASGDATVR	3	1	1	Q9NQG5	N7(Deamidated)	1631.79	0	2.017e-05			High	2.76833	0
	QKIASLPQEVQDVSLLEK	1	1	1	Q9NQG5		2025.13	0	0.0002337			High	2.73457	1
	MLVEYTQNQK	1	1	1	Q9NQG5	M1(Oxidation)	1269.61	0	0.0002337			High	2.64297	0
	SHIQSLPDLSLLPNVTGGLAPLPSAGDLFSTD	1	1	1	Q9NQG5		3232.65	0	0.0002379			High	2.45169	0
	LLNIWQER	1	1	1	Q9NQG5		1071.6	0	0.0003038			High	2.15635	0
	SVYGGEFIQQLK	1	1	1	Q9NQG5		1368.71	0	0.0002574			High	2.12604	0
	SVYGGEFIQQLK	3	1	1	Q9NQG5	Q10(Deamidated)	1369.71	0	0.003788			High	1.87607	0
	TVDEACLLLAEYNGR	1	1	1	Q9NQG5	C6(Carbamidomethyl); N13(Deamidated)	1724.82	0	0.0002337			High	1.74597	0
	IASLPQEVQDVSLLEK	2	1	1	Q9NQG5	Q6(Deamidated)	1769.96	0	0.0009591			High	1.36449	0
	TFQQIQEEEDDDYPGSYSPQDPSAGPLLTEELIK	1	1	1	Q9NQG5		3839.8	0.004	0.02967			High	1.09731	0
O00267-2	Isoform 2 of Transcription elongation factor SPT5 OS=Homo sapiens OX=9606 GN=SUPT5H - [SPT5H_HUMAN]					156.358	46.54	46	86	1083	120.424	5.09717
	Sequence	# PSMs	# Proteins	# Protein Groups	Protein Group Accessions	Modifications	MH+ [Da]	q-Value	PEP	A2	XCorr A2	B2	XCorr B2	# Missed Cleavages
	EHNFQPGDNVEVCEGELINLQGK	2	2	1	O00267-2	C13(Carbamidomethyl)	2626.22	0	6.318e-07			High	5.37528	0
	TPMYGSQTPLQDGSR	1	2	1	O00267-2		1637.76	0	9.44e-07			High	4.58155	0
	GIYKDDIAQVDYVEPSQNTISLK	4	2	1	O00267-2		2596.32	0	3.074e-08			High	4.3391	1
	VRDTYLDTQVVGQTGVIR	1	2	1	O00267-2		2020.08	0	3.36e-05			High	4.08853	1
	TPMYGSQTPMYGSGSR	2	2	1	O00267-2	M3(Oxidation); M10(Oxidation)	1751.74	0	1.031e-07			High	4.04478	0
	TPMYGSQTPMYGSGSR	3	2	1	O00267-2	M10(Oxidation)	1735.73	0	0.0002337			High	3.82532	0
	TPAQSGAWDPNNPNTPSR	2	2	1	O00267-2		1909.88	0	2.798e-07			High	3.81144	0
	SLGGDVASDGDFLIFEGNR	4	2	1	O00267-2		1968.93	0	9.569e-05			High	3.63376	0
	TPMYGSQTPLQDGSR	2	2	1	O00267-2	M3(Oxidation)	1653.76	0	0.0002337			High	3.61917	0
	DTYLDTQVVGQTGVIR	2	2	1	O00267-2		1764.91	0	4.88e-07			High	3.58498	0
	KFIAYQFTDTPLQIK	2	2	1	O00267-2		1812.99	0	0.0002337			High	3.528	1
	ASNIDNVVLDEDRSGAR	1	1	1	O00267-2		1830.9	0	0.0002337			High	3.41043	1
	FEDQPEGIDLEVVTESTGK	2	2	1	O00267-2		2093	0	0.0002337			High	3.3157	0
	QAIEGVGNLR	1	2	1	O00267-2		1056.58	0	0.0002337			High	3.03111	0
	DNELIGQTVR	1	2	1	O00267-2		1144.6	0	0.0003429			High	2.90226	0
	RDNELIGQTVR	1	2	1	O00267-2		1300.69	0	0.0002337			High	2.90088	1
	ASNIDNVVLDEDR	1	1	1	O00267-2		1459.7	0	0.0001952			High	2.79459	0
	EATGVLLSIDGEDGIVR	1	2	1	O00267-2		1743.92	0	0.0002344			High	2.76513	0
	TPHYGSQTPLHDGSR	6	2	1	O00267-2		1652.78	0	0.0006978			High	2.75584	0
	FIAYQFTDTPLQIK	2	2	1	O00267-2		1684.9	0	0.0002337			High	2.73582	0
	DQREEELGEYYMK	1	2	1	O00267-2		1689.75	0	0.0002337			High	2.6971	1
	DVTNFTVGGFAPMSPR	2	2	1	O00267-2	M13(Oxidation)	1711.81	0	0.0002337			High	2.68499	0
	VVSISSEHLEPITPTKNNK	1	2	1	O00267-2		2093.13	0	0.0002337			High	2.66014	1
	LGYWNQQMVPIKEMTDVLK	1	2	1	O00267-2	M8(Oxidation); M14(Oxidation)	2325.16	0	0.001523			High	2.62549	1
	ETFQVLNMYGK	1	2	1	O00267-2	M8(Oxidation)	1345.65	0	0.0002982			High	2.60931	0
	ILSVDGNKITIMPK	5	2	1	O00267-2	M12(Oxidation)	1544.87	0	0.0002337			High	2.59827	1
	SVTGGMCSVYLK	1	2	1	O00267-2	M6(Oxidation); C7(Carbamidomethyl)	1317.62	0	0.0002584			High	2.49904	0
	GIYKDDIAQVDYVEPSQNTISLK	1	2	1	O00267-2	Q9(Deamidated)	2597.31	0	0.0002337			High	2.40293	1
	DSEKVVSISSEHLEPITPTK	2	2	1	O00267-2		2196.15	0	0.0002337			High	2.38389	1
	LVENGGMFVCK	1	2	1	O00267-2	M7(Oxidation); C10(Carbamidomethyl)	1269.6	0	0.0002337			High	2.34768	0
	DQREEELGEYYMKK	1	2	1	O00267-2	M12(Oxidation)	1833.83	0	0.002472			High	2.31354	2
	VVSISSEHLEPITPTK	1	2	1	O00267-2		1736.95	0	0.0002337			High	2.30891	0
	GYIGVVKDATESTAR	1	2	1	O00267-2		1566.81	0	0.0002357			High	2.30888	1
	ATAISLMR	1	2	1	O00267-2		862.48	0	0.0005679			High	2.19785	0
	FAVALDSEQNNIHVK	1	2	1	O00267-2		1684.87	0	0.0002337			High	2.19746	0
	LVENGGMFVCK	1	2	1	O00267-2	N4(Deamidated); M7(Oxidation); C10(Carbamidomethyl)	1270.58	0	0.0006115			High	2.11989	0
	RDNELIGQTVR	1	2	1	O00267-2	N3(Deamidated)	1301.68	0	0.0002705			High	2.10313	1
	SSVGETVYGGSDELSDDITQQQLLPGVKDPNLWTVK	1	2	1	O00267-2		3875.92	0	0.0007798			High	1.87608	1
	HEDLKDMLEFPAQELR	2	2	1	O00267-2	M7(Oxidation)	1986.96	0	0.0008215			High	1.81202	1
	FIAYQFTDTPLQIK	1	2	1	O00267-2	Q12(Deamidated)	1685.88	0	0.005053			High	1.54381	0
	FAVALDSEQNNIHVKDIVK	1	2	1	O00267-2		2140.14	0	0.0007977			High	1.43015	1
	VVKEVANLKPK	1	2	1	O00267-2		1224.77	0	0.004373			High	1.36751	1
	TPHYGSQTPLHDGSR	1	2	1	O00267-2	Q7(Deamidated)	1653.77	0	0.0002715			High	1.31187	0
	LFDAEKIR	1	2	1	O00267-2		991.565	0.001	0.007443			High	2.33716	1
	ATAISLMR	1	2	1	O00267-2	M7(Oxidation)	878.476	0.001	0.00823			High	1.95884	0
	MDLDEQLK	1	2	1	O00267-2		991.476	0.001	0.009794			High	1.88001	0
	KLVENGGMFVCK	1	2	1	O00267-2	M8(Oxidation); C11(Carbamidomethyl)	1397.69	0.002	0.01314			High	2.13434	1
	ISQGPYKGYIGVVKDATESTAR	1	2	1	O00267-2		2340.22	0.002	0.01371			High	2.07086	2
	RGIYKDDIAQVDYVEPSQNTISLK	1	2	1	O00267-2		2752.43	0.002	0.01304			High	1.57245	2
	FAVALDSEQNNIHVK	2	2	1	O00267-2	N10(Deamidated)	1685.85	0.002	0.01512			High	1.14058	0
	MDLDEQLK	1	2	1	O00267-2	M1(Oxidation)	1007.47	0.002	0.01441			High	1.10488	0
	LVENGGMFVCK	1	2	1	O00267-2	C10(Carbamidomethyl)	1253.61	0.003	0.02364			High	1.80209	0
	LQNLWR	1	2	1	O00267-2		829.468	0.003	0.02281			High	1.64383	0
	GYIYVEAYK	1	2	1	O00267-2		1105.56	0.004	0.03437			High	2.07098	0
	ISQGPYKGYIGVVK	1	2	1	O00267-2		1508.85	0.005	0.04593			High	1.63214	1
	SSVGETVYGGSDELSDDITQQQLLPGVK	1	2	1	O00267-2		2922.42	0.007	0.07939			High	1.11543	0
	LERETFQVLNMYGK	1	2	1	O00267-2	M11(Oxidation)	1743.88	0.009	0.09845			High	0.805235	1
Q99459	Cell division cycle 5-like protein OS=Homo sapiens OX=9606 GN=CDC5L PE=1 SV=2 - [CDC5L_HUMAN]					81.3269	46.51	33	60	802	92.1937	8.17725
	Sequence	# PSMs	# Proteins	# Protein Groups	Protein Group Accessions	Modifications	MH+ [Da]	q-Value	PEP	A2	XCorr A2	B2	XCorr B2	# Missed Cleavages
	QTAEESGITNSASSTLLSEYNVTNNSVALR	2	1	1	Q99459		3156.55	0	8.095e-05			High	3.8495	0
	SKLVLPAPQISDAELQEVVK	2	1	1	Q99459		2164.22	0	8.24e-07			High	3.76111	1
	EIDDTYIEDAADVDAR	2	1	1	Q99459		1810.78	0	4.038e-07			High	3.72269	0
	TPSNGAEGLTPR	2	1	1	Q99459	N4(Deamidated)	1200.59	0	0.0002337			High	3.26572	0
	SGTTPKPVINSTPGR	2	1	1	Q99459		1511.82	0	0.0002337			High	3.1202	0
	DKLNINPEDGMADYSDPSYVK	1	1	1	Q99459	M11(Oxidation)	2387.07	0	5.488e-05			High	3.07328	1
	NDFEIVLPENAEK	1	1	1	Q99459		1517.75	0	0.0002337			High	3.05203	0
	AQDVLVQEMEVVK	2	1	1	Q99459	M9(Oxidation)	1503.77	0	0.0002337			High	2.96926	0
	RGVDYNAEIPFEK	1	1	1	Q99459		1537.76	0	0.0002337			High	2.92911	1
	KKESDLPSAILQTSGVSEFTK	3	1	1	Q99459		2265.2	0	0.0002337			High	2.91898	2
	GGLNTPLHESDFSGVTPQR	1	1	1	Q99459		2011.99	0	2.444e-07			High	2.91201	0
	TPSNGAEGLTPR	1	1	1	Q99459		1199.61	0	0.0001138			High	2.90903	0
	YADLLLEKETLK	2	1	1	Q99459		1435.81	0	4.52e-05			High	2.68521	1
	QVVQTPNTVLSTPFR	2	1	1	Q99459		1686.92	0	0.0002337			High	2.63613	0
	ESDLPSAILQTSGVSEFTK	2	1	1	Q99459		2009.02	0	0.0002337			High	2.58316	0
	QQDLDGELR	1	1	1	Q99459		1073.52	0	0.0004778			High	2.43072	0
	LKPGEIDPNPETKPARPDPIDMDEDELEMLSEAR	2	1	1	Q99459	M22(Oxidation); M29(Oxidation)	3879.83	0	0.001641			High	2.34676	0
	AQDVLVQEMEVVK	1	1	1	Q99459		1487.78	0	0.0002337			High	2.30839	0
	QVVQTPNTVLSTPFR	3	1	1	Q99459	Q1(Deamidated)	1687.91	0	0.001658			High	2.18289	0
	SGTTPKPVINSTPGR	1	1	1	Q99459	N10(Deamidated)	1512.8	0	0.0002882			High	2.15748	0
	QVVQTPNTVLSTPFRTPSNGAEGLTPR	2	1	1	Q99459		2867.51	0	0.000124			High	2.14001	1
	NDFEIVLPENAEKELEER	1	1	1	Q99459		2174.06	0	0.0001951			High	2.12795	1
	LGLLGLPAPK	1	1	1	Q99459		978.634	0	0.0002337			High	2.12052	0
	QVVQTPNTVLSTPFRTPSNGAEGLTPR	5	1	1	Q99459	N7(Deamidated)	2868.49	0	0.001639			High	2.10831	1
	TVGFGTNNSEHITYLEHNPYEK	1	1	1	Q99459		2550.2	0	0.0009366			High	2.05782	0
	QTAEESGITNSASSTLLSEYNVTNNSVALR	1	1	1	Q99459	N24(Deamidated)	3157.5	0	0.0002337			High	2.00854	0
	MKILLGGYQSR	1	1	1	Q99459	M1(Oxidation)	1281.7	0	0.0007251			High	1.94554	1
	KAQDVLVQEMEVVK	1	1	1	Q99459	M10(Oxidation)	1631.86	0	0.0006194			High	1.86888	1
	SKLVLPAPQISDAELQEVVK	1	1	1	Q99459	Q9(Deamidated)	2165.21	0	0.0002805			High	1.81345	1
	YADLLLEK	1	1	1	Q99459		964.536	0	0.002147			High	1.7099	0
	LRQQDLDGELR	1	1	1	Q99459		1342.71	0	0.0003321			High	1.69045	1
	LVLPAPQISDAELQEVVK	2	1	1	Q99459		1949.11	0	0.0006568			High	1.65914	0
	KPALGFYDTSEENYQALDADFR	1	1	1	Q99459		2550.2	0	0.0004222			High	1.6508	0
	EIDDTYIEDAADVDARK	1	1	1	Q99459		1938.89	0	0.0005514			High	1.52423	1
	QQDLDGELRSEKEGR	1	1	1	Q99459		1759.85	0.003	0.02166			High	1.93	2
	IASLLHR	1	1	1	Q99459		809.499	0.003	0.0214			High	1.66911	0
	ILLGGYQSR	1	1	1	Q99459	Q7(Deamidated)	1007.55	0.003	0.02044			High	1.41613	0
	TIAPIIGR	1	1	1	Q99459		840.531	0.003	0.01956			High	1.24859	0
	TAAQCLEHYEFLLDK	1	1	1	Q99459	C5(Carbamidomethyl)	1837.87	0.004	0.02707			High	1.34379	0
	LRQQDLDGELRSEK	1	1	1	Q99459		1686.87	0.005	0.03906			High	2.03726	2
Q9NYF8-3	Isoform 3 of Bcl-2-associated transcription factor 1 OS=Homo sapiens OX=9606 GN=BCLAF1 - [BCLF1_HUMAN]	15.8364	11.74	9	10	127.154	43.38	44	78	869	100.172	9.94971
	Sequence	# PSMs	# Proteins	# Protein Groups	Protein Group Accessions	Modifications	MH+ [Da]	q-Value	PEP	A2	XCorr A2	B2	XCorr B2	# Missed Cleavages
	FNDSEGDDTEETEDYR	4	3	2	Q9NYF8-2;Q9NYF8-3		1921.72	0	7.89e-08	High	2.7762	High	3.94085	0
	TIAPQNAPR	5	4	2	Q9NYF8-2;Q9NYF8-3		967.532	0	0.09683	High	2.33601	High	2.40957	0
	MIASDSHRPEVK	2	4	2	Q9NYF8-2;Q9NYF8-3	M1(Oxidation)	1385.68	0	0.04091	High	2.33223	High	2.304	0
	KAEGEPQEESPLK	3	4	2	Q9NYF8-2;Q9NYF8-3		1441.72	0	0.0002457	High	2.19017	High	2.66248	1
	NTEEEGLKYK	5	3	2	Q9NYF8-2;Q9NYF8-3		1210.6	0	0.0002354	High	1.8584	High	3.4252	1
	ETQSPEQVKSEK	1	3	2	Q9NYF8-2;Q9NYF8-3		1389.69	0	0.1405	High	1.58589			1
	SSFYPDGGDQETAK	6	4	2	Q9NYF8-2;Q9NYF8-3		1501.65	0	0.0002337	High	0.82737	High	2.35542	0
	SQEEPKDTFEHDPSESIDEFNK	3	4	2	Q9NYF8-2;Q9NYF8-3		2608.13	0	1.562e-10			High	4.77742	1
	FNDSEGDDTEETEDYRQFR	1	3	2	Q9NYF8-2;Q9NYF8-3		2352.95	0	1.285e-06			High	4.02239	1
	SPHSPSPIATPPSQSSSCSDAPMLSTVHSAK	1	4	2	Q9NYF8-2;Q9NYF8-3	C18(Carbamidomethyl); M23(Oxidation)	3164.48	0	1.287e-09			High	4.01149	0
	FNDSEGDDTEETEDYRQFRK	2	3	2	Q9NYF8-2;Q9NYF8-3		2481.04	0	0.0002337			High	3.93067	2
	LKMAPVPLDDSNRPASLTK	3	4	2	Q9NYF8-2;Q9NYF8-3	M3(Oxidation)	2069.11	0	0.0002337			High	3.81742	1
	LKETGYVVERPSTTK	3	3	2	Q9NYF8-2;Q9NYF8-3		1707.92	0	0.0002042			High	3.58079	1
	YQGDGIVEDEEETMENNEEKKDR	1	4	2	Q9NYF8-2;Q9NYF8-3	M14(Oxidation)	2773.17	0	4.275e-05			High	3.54197	2
	DTFEHDPSESIDEFNK	1	4	2	Q9NYF8-2;Q9NYF8-3		1909.81	0	0.0002337			High	3.38944	0
	AEGEWEDQEALDYFSDKESGK	1	3	2	Q9NYF8-2;Q9NYF8-3		2433.04	0	1.177e-05			High	3.36439	1
	SSFYPDGGDQETAKTGK	1	4	2	Q9NYF8-2;Q9NYF8-3		1787.81	0	3.487e-05			High	3.00681	1
	AEGEWEDQEALDYFSDKESGKQK	1	3	2	Q9NYF8-2;Q9NYF8-3		2689.2	0	0.0002337			High	2.98595	2
	ETGYVVERPSTTK	1	3	2	Q9NYF8-2;Q9NYF8-3		1466.75	0	0.0002344			High	2.80774	0
	MAPVPLDDSNRPASLTKDR	2	4	2	Q9NYF8-2;Q9NYF8-3	M1(Oxidation)	2099.06	0	0.0002337			High	2.71944	1
	SSATSGDIWPGLSAYDNSPR	2	4	2	Q9NYF8-2;Q9NYF8-3		2080.96	0	0.0002337			High	2.62902	0
	GRAEGEWEDQEALDYFSDKESGK	1	3	2	Q9NYF8-2;Q9NYF8-3		2646.17	0	0.000276			High	2.57571	2
	MAPVPLDDSNRPASLTK	2	4	2	Q9NYF8-2;Q9NYF8-3	M1(Oxidation)	1827.93	0	0.0002337			High	2.5553	0
	AEGEPQEESPLK	1	4	2	Q9NYF8-2;Q9NYF8-3		1313.62	0	0.0002337			High	2.45109	0
	SAAMTLNER	1	4	2	Q9NYF8-2;Q9NYF8-3	M4(Oxidation)	1008.48	0	0.003143			High	2.31459	0
	RIDISPSTLRK	1	4	2	Q9NYF8-2;Q9NYF8-3		1285.76	0	0.0006464			High	2.31404	2
	CDSADLRHDIDR	1	4	2	Q9NYF8-2;Q9NYF8-3	C1(Carbamidomethyl)	1472.65	0	0.0004091			High	2.30969	1
	SQEEPKDTFEHDPSESIDEFNK	1	4	2	Q9NYF8-2;Q9NYF8-3	Q2(Deamidated)	2609.12	0	0.0002337			High	2.30161	1
	STFREESPLR	2	4	2	Q9NYF8-2;Q9NYF8-3		1221.62	0	0.0002337			High	2.24899	1
	MAPVPLDDSNRPASLTK	1	4	2	Q9NYF8-2;Q9NYF8-3		1811.93	0	0.0002337			High	2.23656	0
	LLASTLVHSVK	2	4	2	Q9NYF8-2;Q9NYF8-3		1167.71	0	0.0003229			High	2.2353	0
	SKSQEEPKDTFEHDPSESIDEFNK	1	4	2	Q9NYF8-2;Q9NYF8-3		2823.26	0	0.0002347			High	2.17419	2
	QKFNDSEGDDTEETEDYRQFR	1	3	2	Q9NYF8-2;Q9NYF8-3		2609.1	0	0.0002337			High	2.17028	2
	LLASTLVHSVKK	3	4	2	Q9NYF8-2;Q9NYF8-3		1295.81	0	0.0002337			High	2.07914	1
	SQEEPKDTFEHDPSESIDEFNKSSATSGDIWPGLSAYDNSPR	1	4	2	Q9NYF8-2;Q9NYF8-3		4670.09	0	0.0004898			High	1.79619	2
	FTDEESRVFLLDR	2	3	2	Q9NYF8-2;Q9NYF8-3		1626.82	0	0.0003616			High	1.66515	1
	KAEGEPQEESPLKSK	1	4	2	Q9NYF8-2;Q9NYF8-3		1656.85	0	0.004596			High	1.62982	2
	TIAPQNAPR	1	4	2	Q9NYF8-2;Q9NYF8-3	Q5(Deamidated)	968.516	0	0.004377			High	1.50805	0
	SIFDHIKLPQASK	1	4	2	Q9NYF8-2;Q9NYF8-3		1483.83	0	0.004085			High	1.31281	1
	EYSGFAGVSRPR	2	4	2	Q9NYF8-2;Q9NYF8-3		1325.66	0	0.0006734			High	1.28923	0
	GTFHDDRDDGVDYWAK	1	1	1	Q9NYF8-3		1896.82	0	0.0009262			High	1.23364	1
	IKMIASDSHRPEVK	1	4	2	Q9NYF8-2;Q9NYF8-3	M3(Oxidation)	1626.86	0.001	0.008391			High	2.12968	1
	SFATASHR	1	3	2	Q9NYF8-2;Q9NYF8-3		876.432	0.002	0.1497	High	2.29474			0
	SSFYPDGGDQETAK	1	4	2	Q9NYF8-2;Q9NYF8-3	Q10(Deamidated)	1502.63	0.003	0.02466			High	1.53243	0
	RFTDEESR	1	3	2	Q9NYF8-2;Q9NYF8-3		1039.48	0.004	0.1682	High	2.04864			1
	TIAPQNAPRDESR	2	4	2	Q9NYF8-2;Q9NYF8-3		1454.73	0.005	0.04394			High	1.66773	1
	LKDLFDYSPPLHK	1	3	2	Q9NYF8-2;Q9NYF8-3		1572.85	0.005	0.04207			High	1.37539	1
	SVLADQGK	2	3	2	Q9NYF8-2;Q9NYF8-3		817.441	0.006	0.05389			High	1.50604	0
	LKETGYVVERPSTTKDK	1	3	2	Q9NYF8-2;Q9NYF8-3		1951.06	0.006	0.05746			High	1.41743	2
	IDISPSTLRK	1	4	2	Q9NYF8-2;Q9NYF8-3		1129.66	0.007	0.07748			High	2.018	1
	DRLLASTLVHSVK	1	4	2	Q9NYF8-2;Q9NYF8-3		1438.84	0.007	0.07932			High	0.866974	1
P62314	Small nuclear ribonucleoprotein Sm D1 OS=Homo sapiens OX=9606 GN=SNRPD1 PE=1 SV=1 - [SMD1_HUMAN]					8.09641	45.38	4	4	119	13.2734	11.561
	Sequence	# PSMs	# Proteins	# Protein Groups	Protein Group Accessions	Modifications	MH+ [Da]	q-Value	PEP	A2	XCorr A2	B2	XCorr B2	# Missed Cleavages
	NREPVQLETLSIR	1	1	1	P62314		1554.86	0	0.000112			High	3.36001	1
	YFILPDSLPLDTLLVDVEPK	1	1	1	P62314		2287.25	0	0.0002337			High	2.79082	0
	EPVQLETLSIR	1	1	1	P62314		1284.71	0	0.002091			High	1.94557	0
	NGTQVHGTITGVDVSMNTHLK	1	1	1	P62314	M16(Oxidation)	2225.1	0	0.001865			High	1.68103	0
P52272-2	Isoform 2 of Heterogeneous nuclear ribonucleoprotein M OS=Homo sapiens OX=9606 GN=HNRNPM - [HNRPM_HUMAN]	3.27326	5.35	3	3	137.174	45.3	28	75	691	73.5724	8.82178
	Sequence	# PSMs	# Proteins	# Protein Groups	Protein Group Accessions	Modifications	MH+ [Da]	q-Value	PEP	A2	XCorr A2	B2	XCorr B2	# Missed Cleavages
	MGLAMGGGGGASFDR	4	2	1	P52272-2	M1(Oxidation); M5(Oxidation)	1415.61	0	6.503e-07	High	1.65566	High	3.86699	0
	MGPAMGPALGAGIER	5	2	1	P52272-2	M1(Oxidation); M5(Oxidation)	1459.7	0	6.187e-08	High	1.36485	High	3.76267	0
	GGNRFEPYANPTKR	3	2	1	P52272-2		1606.8	0	0.0002337			High	4.0969	2
	GIGMGNIGPAGMGMEGIGFGINK	4	2	1	P52272-2	M4(Oxidation); M12(Oxidation)	2210.04	0	6.929e-05			High	3.78556	0
	VGEVTYVELLMDAEGK	1	2	1	P52272-2	M11(Oxidation)	1768.87	0	1.649e-05			High	3.52626	0
	GIGMGNIGPAGMGMEGIGFGINK	1	2	1	P52272-2	M4(Oxidation); N6(Deamidated); M12(Oxidation); M14(Oxidation)	2227.04	0	0.0002337			High	3.50204	0
	MGPAMGPALGAGIER	5	2	1	P52272-2	M1(Oxidation)	1443.72	0	0.0002337			High	3.3442	0
	GIGMGNIGPAGMGMEGIGFGINK	3	2	1	P52272-2	M4(Oxidation); M12(Oxidation); M14(Oxidation)	2226.03	0	3.915e-07			High	3.32152	0
	GNFGGSFAGSFGGAGGHAPGVAR	1	2	1	P52272-2		2034.95	0	0.0002316			High	3.30665	0
	MGLAMGGGGGASFDR	2	2	1	P52272-2	M5(Oxidation)	1399.61	0	6.175e-05			High	3.13898	0
	MGPLGLDHMASSIER	2	2	1	P52272-2	M1(Oxidation); M9(Oxidation)	1645.77	0	0.0002337			High	3.12493	0
	LKEVFSMAGVVVR	2	2	1	P52272-2	M7(Oxidation)	1450.81	0	0.0002337			High	3.0874	1
	LGSTVFVANLDYK	1	2	1	P52272-2		1426.77	0	0.0002337			High	2.95881	0
	QGGGGGGGSVPGIER	1	2	1	P52272-2		1284.63	0	0.0002337			High	2.78385	0
	VKEDPDGEHAR	1	2	1	P52272-2		1252.59	0	3.854e-06			High	2.76723	1
	KACQIFVR	1	2	1	P52272-2	C3(Carbamidomethyl)	1021.56	0	0.001544			High	2.74543	1
	MGAGMGFGLER	3	2	1	P52272-2	M1(Oxidation); M5(Oxidation)	1157.51	0	0.0002337			High	2.65124	0
	MGPAMGPALGAGIER	1	2	1	P52272-2		1427.72	0	0.0002337			High	2.58641	0
	QGGGGGGGSVPGIER	1	2	1	P52272-2	Q1(Deamidated)	1285.62	0	0.0002337			High	2.53972	0
	EKVGEVTYVELLMDAEGK	2	2	1	P52272-2	M13(Oxidation)	2026.01	0	0.0002337			High	2.50955	1
	INEILSNALK	1	2	1	P52272-2	N7(Deamidated)	1115.63	0	0.0002364			High	2.47819	0
	INEILSNALKR	1	2	1	P52272-2		1270.75	0	0.0002337			High	2.40259	1
	FESPEVAER	1	2	1	P52272-2		1063.51	0	0.0002337			High	2.3554	0
	MGAGMGFGLER	2	2	1	P52272-2	M1(Oxidation)	1141.51	0	0.0006904			High	2.34644	0
	MGANSLER	1	2	1	P52272-2		877.423	0	0.0009275			High	2.27209	0
	EVFSMAGVVVR	1	2	1	P52272-2	M5(Oxidation)	1209.63	0	0.0002337			High	2.25946	0
	MVPAGMGAGLER	4	2	1	P52272-2	M6(Oxidation)	1204.58	0	0.0003383			High	2.142	0
	MGLSMER	2	2	1	P52272-2	M1(Oxidation)	839.375	0	0.00179			High	2.12053	0
	MVPAGMGAGLER	1	2	1	P52272-2		1188.59	0	0.0004205			High	2.09748	0
	INEILSNALK	2	2	1	P52272-2		1114.65	0	0.0003679			High	2.08056	0
	MGLVMDR	1	2	1	P52272-2		821.401	0	0.00141			High	1.92623	0
	AFITNIPFDVK	1	2	1	P52272-2		1264.7	0	0.0005668			High	1.91746	0
	GIGMGNIGPAGMGMEGIGFGINK	3	2	1	P52272-2	M12(Oxidation)	2194.05	0	0.0004914			High	1.72207	0
	GCAVVEFKMEESMK	1	2	1	P52272-2	C2(Carbamidomethyl); M9(Oxidation); M13(Oxidation)	1676.73	0	0.0006055			High	1.57695	1
	FGSGMNMGR	1	2	1	P52272-2	M5(Oxidation); M7(Oxidation)	988.399	0	0.0006299			High	1.11569	0
	MGLVMDR	2	2	1	P52272-2	M5(Oxidation)	837.397	0.001	0.008474			High	1.96675	0
	MVPAGMGAGLER	1	2	1	P52272-2	M1(Oxidation); M6(Oxidation)	1220.57	0.001	0.006598			High	1.89014	0
	MGLSMER	1	2	1	P52272-2		823.38	0.001	0.01047			High	1.7932	0
	NLPFDFTWK	1	2	1	P52272-2		1167.58	0.001	0.007403			High	1.51602	0
	MGPLGLDHMASSIER	1	2	1	P52272-2		1613.78	0.001	0.007385			High	0.98882	0
	VGQTIER	2	2	1	P52272-2		802.444	0.002	0.01585	High	1.6176	High	2.29957	0
	MGPVMDR	1	2	1	P52272-2		805.371	0.002	0.01403			High	1.57674	0
	MGLAMGGGGGASFDR	1	2	1	P52272-2		1383.62	0.002	0.01635			High	1.55349	0
	MGPLGLDHMASSIER	1	2	1	P52272-2	M1(Oxidation)	1629.78	0.009	0.1121			High	0.733911	0
Q9NYF8-2	Isoform 2 of Bcl-2-associated transcription factor 1 OS=Homo sapiens OX=9606 GN=BCLAF1 - [BCLF1_HUMAN]	15.8364	12.31	10	11	142.624	42.92	46	82	918	105.885	9.979
	Sequence	# PSMs	# Proteins	# Protein Groups	Protein Group Accessions	Modifications	MH+ [Da]	q-Value	PEP	A2	XCorr A2	B2	XCorr B2	# Missed Cleavages
	FNDSEGDDTEETEDYR	4	3	2	Q9NYF8-2;Q9NYF8-3		1921.72	0	7.89e-08	High	2.7762	High	3.94085	0
	TIAPQNAPR	5	4	2	Q9NYF8-2;Q9NYF8-3		967.532	0	0.09683	High	2.33601	High	2.40957	0
	MIASDSHRPEVK	2	4	2	Q9NYF8-2;Q9NYF8-3	M1(Oxidation)	1385.68	0	0.04091	High	2.33223	High	2.304	0
	KAEGEPQEESPLK	3	4	2	Q9NYF8-2;Q9NYF8-3		1441.72	0	0.0002457	High	2.19017	High	2.66248	1
	NTEEEGLKYK	5	3	2	Q9NYF8-2;Q9NYF8-3		1210.6	0	0.0002354	High	1.8584	High	3.4252	1
	ETQSPEQVKSEK	1	3	2	Q9NYF8-2;Q9NYF8-3		1389.69	0	0.1405	High	1.58589			1
	EEEWDPEYTPK	2	4	2	Q9Y2W1;Q9NYF8-2		1422.61	0	0.0008403	High	1.31392	High	2.74223	0
	SSFYPDGGDQETAK	6	4	2	Q9NYF8-2;Q9NYF8-3		1501.65	0	0.0002337	High	0.82737	High	2.35542	0
	SQEEPKDTFEHDPSESIDEFNK	3	4	2	Q9NYF8-2;Q9NYF8-3		2608.13	0	1.562e-10			High	4.77742	1
	FNDSEGDDTEETEDYRQFR	1	3	2	Q9NYF8-2;Q9NYF8-3		2352.95	0	1.285e-06			High	4.02239	1
	SPHSPSPIATPPSQSSSCSDAPMLSTVHSAK	1	4	2	Q9NYF8-2;Q9NYF8-3	C18(Carbamidomethyl); M23(Oxidation)	3164.48	0	1.287e-09			High	4.01149	0
	FNDSEGDDTEETEDYRQFRK	2	3	2	Q9NYF8-2;Q9NYF8-3		2481.04	0	0.0002337			High	3.93067	2
	LKMAPVPLDDSNRPASLTK	3	4	2	Q9NYF8-2;Q9NYF8-3	M3(Oxidation)	2069.11	0	0.0002337			High	3.81742	1
	RPKEEEWDPEYTPK	3	3	1	Q9NYF8-2		1803.85	0	0.0002337			High	3.7666	1
	LKETGYVVERPSTTK	3	3	2	Q9NYF8-2;Q9NYF8-3		1707.92	0	0.0002042			High	3.58079	1
	YQGDGIVEDEEETMENNEEKKDR	1	4	2	Q9NYF8-2;Q9NYF8-3	M14(Oxidation)	2773.17	0	4.275e-05			High	3.54197	2
	DTFEHDPSESIDEFNK	1	4	2	Q9NYF8-2;Q9NYF8-3		1909.81	0	0.0002337			High	3.38944	0
	AEGEWEDQEALDYFSDKESGK	1	3	2	Q9NYF8-2;Q9NYF8-3		2433.04	0	1.177e-05			High	3.36439	1
	GVFAGTNTGPNNSNTTFQK	1	3	1	Q9NYF8-2		1954.92	0	0.0001605			High	3.15406	0
	SSFYPDGGDQETAKTGK	1	4	2	Q9NYF8-2;Q9NYF8-3		1787.81	0	3.487e-05			High	3.00681	1
	AEGEWEDQEALDYFSDKESGKQK	1	3	2	Q9NYF8-2;Q9NYF8-3		2689.2	0	0.0002337			High	2.98595	2
	ETGYVVERPSTTK	1	3	2	Q9NYF8-2;Q9NYF8-3		1466.75	0	0.0002344			High	2.80774	0
	MAPVPLDDSNRPASLTKDR	2	4	2	Q9NYF8-2;Q9NYF8-3	M1(Oxidation)	2099.06	0	0.0002337			High	2.71944	1
	SSATSGDIWPGLSAYDNSPR	2	4	2	Q9NYF8-2;Q9NYF8-3		2080.96	0	0.0002337			High	2.62902	0
	GRAEGEWEDQEALDYFSDKESGK	1	3	2	Q9NYF8-2;Q9NYF8-3		2646.17	0	0.000276			High	2.57571	2
	MAPVPLDDSNRPASLTK	2	4	2	Q9NYF8-2;Q9NYF8-3	M1(Oxidation)	1827.93	0	0.0002337			High	2.5553	0
	AEGEPQEESPLK	1	4	2	Q9NYF8-2;Q9NYF8-3		1313.62	0	0.0002337			High	2.45109	0
	SAAMTLNER	1	4	2	Q9NYF8-2;Q9NYF8-3	M4(Oxidation)	1008.48	0	0.003143			High	2.31459	0
	RIDISPSTLRK	1	4	2	Q9NYF8-2;Q9NYF8-3		1285.76	0	0.0006464			High	2.31404	2
	CDSADLRHDIDR	1	4	2	Q9NYF8-2;Q9NYF8-3	C1(Carbamidomethyl)	1472.65	0	0.0004091			High	2.30969	1
	SQEEPKDTFEHDPSESIDEFNK	1	4	2	Q9NYF8-2;Q9NYF8-3	Q2(Deamidated)	2609.12	0	0.0002337			High	2.30161	1
	STFREESPLR	2	4	2	Q9NYF8-2;Q9NYF8-3		1221.62	0	0.0002337			High	2.24899	1
	MAPVPLDDSNRPASLTK	1	4	2	Q9NYF8-2;Q9NYF8-3		1811.93	0	0.0002337			High	2.23656	0
	LLASTLVHSVK	2	4	2	Q9NYF8-2;Q9NYF8-3		1167.71	0	0.0003229			High	2.2353	0
	SKSQEEPKDTFEHDPSESIDEFNK	1	4	2	Q9NYF8-2;Q9NYF8-3		2823.26	0	0.0002347			High	2.17419	2
	QKFNDSEGDDTEETEDYRQFR	1	3	2	Q9NYF8-2;Q9NYF8-3		2609.1	0	0.0002337			High	2.17028	2
	LLASTLVHSVKK	3	4	2	Q9NYF8-2;Q9NYF8-3		1295.81	0	0.0002337			High	2.07914	1
	SQEEPKDTFEHDPSESIDEFNKSSATSGDIWPGLSAYDNSPR	1	4	2	Q9NYF8-2;Q9NYF8-3		4670.09	0	0.0004898			High	1.79619	2
	FTDEESRVFLLDR	2	3	2	Q9NYF8-2;Q9NYF8-3		1626.82	0	0.0003616			High	1.66515	1
	KAEGEPQEESPLKSK	1	4	2	Q9NYF8-2;Q9NYF8-3		1656.85	0	0.004596			High	1.62982	2
	TIAPQNAPR	1	4	2	Q9NYF8-2;Q9NYF8-3	Q5(Deamidated)	968.516	0	0.004377			High	1.50805	0
	SIFDHIKLPQASK	1	4	2	Q9NYF8-2;Q9NYF8-3		1483.83	0	0.004085			High	1.31281	1
	EYSGFAGVSRPR	2	4	2	Q9NYF8-2;Q9NYF8-3		1325.66	0	0.0006734			High	1.28923	0
	IKMIASDSHRPEVK	1	4	2	Q9NYF8-2;Q9NYF8-3	M3(Oxidation)	1626.86	0.001	0.008391			High	2.12968	1
	SFATASHR	1	3	2	Q9NYF8-2;Q9NYF8-3		876.432	0.002	0.1497	High	2.29474			0
	SSFYPDGGDQETAK	1	4	2	Q9NYF8-2;Q9NYF8-3	Q10(Deamidated)	1502.63	0.003	0.02466			High	1.53243	0
	RFTDEESR	1	3	2	Q9NYF8-2;Q9NYF8-3		1039.48	0.004	0.1682	High	2.04864			1
	TIAPQNAPRDESR	2	4	2	Q9NYF8-2;Q9NYF8-3		1454.73	0.005	0.04394			High	1.66773	1
	LKDLFDYSPPLHK	1	3	2	Q9NYF8-2;Q9NYF8-3		1572.85	0.005	0.04207			High	1.37539	1
	SVLADQGK	2	3	2	Q9NYF8-2;Q9NYF8-3		817.441	0.006	0.05389			High	1.50604	0
	LKETGYVVERPSTTKDK	1	3	2	Q9NYF8-2;Q9NYF8-3		1951.06	0.006	0.05746			High	1.41743	2
	IDISPSTLRK	1	4	2	Q9NYF8-2;Q9NYF8-3		1129.66	0.007	0.07748			High	2.018	1
	DRLLASTLVHSVK	1	4	2	Q9NYF8-2;Q9NYF8-3		1438.84	0.007	0.07932			High	0.866974	1
P62241	40S ribosomal protein S8 OS=Homo sapiens OX=9606 GN=RPS8 PE=1 SV=2 - [RS8_HUMAN]					20.4736	45.19	10	14	208	24.1902	10.3159
	Sequence	# PSMs	# Proteins	# Protein Groups	Protein Group Accessions	Modifications	MH+ [Da]	q-Value	PEP	A2	XCorr A2	B2	XCorr B2	# Missed Cleavages
	IIDVVYNASNNELVR	2	1	1	P62241		1718.91	0	3.045e-05			High	3.7078	0
	ISSLLEEQFQQGK	2	1	1	P62241		1506.79	0	0.0001158			High	3.6133	0
	NCIVLIDSTPYR	1	1	1	P62241	C2(Carbamidomethyl)	1450.74	0	7.841e-05			High	2.89643	0
	LTPEEEEILNKKR	2	1	1	P62241		1598.88	0	0.0003874			High	2.44343	2
	LTPEEEEILNKK	1	1	1	P62241		1442.76	0	0.0003698			High	1.83736	1
	LTPEEEEILNK	2	1	1	P62241		1314.68	0	0.0008872			High	1.59241	0
	ADGYVLEGK	1	1	1	P62241		951.478	0	0.002856			High	1.47306	0
	ELEFYLR	1	1	1	P62241		969.504	0.001	0.007881			High	1.45087	0
	LLACIASRPGQCGR	1	1	1	P62241	C4(Carbamidomethyl); C12(Carbamidomethyl)	1558.8	0.002	0.01365			High	1.7523	0
	YELGRPAANTK	1	1	1	P62241		1219.65	0.004	0.02541			High	2.00836	0
Q6PD62	RNA polymerase-associated protein CTR9 homolog OS=Homo sapiens OX=9606 GN=CTR9 PE=1 SV=1 - [CTR9_HUMAN]					401.326	45.1	65	213	1173	133.42	6.771
	Sequence	# PSMs	# Proteins	# Protein Groups	Protein Group Accessions	Modifications	MH+ [Da]	q-Value	PEP	A2	XCorr A2	B2	XCorr B2	# Missed Cleavages
	VQADVPPEILNNVGALHFR	5	1	1	Q6PD62		2089.12	0	7.156e-08			High	5.08205	0
	KGGEFDEFVNDDTDDDLPISK	4	1	1	Q6PD62		2356.05	0	1.763e-12			High	5.00153	1
	QCSDLLSQAQYHVAR	4	1	1	Q6PD62	C2(Carbamidomethyl)	1775.85	0	3.118e-07			High	4.76472	0
	VQADVPPEILNNVGALHFR	9	1	1	Q6PD62	N11(Deamidated)	2090.11	0	2.51e-09			High	4.56638	0
	ILGSLYAASEDQEKR	6	1	1	Q6PD62		1679.87	0	3.678e-06			High	4.38919	1
	SKKGGEFDEFVNDDTDDDLPISK	4	1	1	Q6PD62		2571.17	0	3.82e-05			High	4.31511	2
	NILMFTGETEATKEK	3	1	1	Q6PD62	M4(Oxidation)	1727.86	0	0.0001744			High	3.87	1
	NLYAANGIGAVLAHK	8	1	1	Q6PD62	N6(Deamidated)	1512.82	0	0.0001197			High	3.8585	0
	TKNILMFTGETEATKEK	6	1	1	Q6PD62	M6(Oxidation)	1956.99	0	2.952e-05			High	3.7242	2
	NLYAANGIGAVLAHK	6	1	1	Q6PD62		1511.84	0	1.058e-05			High	3.59994	0
	GGEFDEFVNDDTDDDLPISKK	2	1	1	Q6PD62		2356.04	0	3.017e-05			High	3.5837	1
	ILGSLYAASEDQEKRDIAK	1	1	1	Q6PD62	Q12(Deamidated)	2108.09	0	0.0002337			High	3.55769	2
	KGGEFDEFVNDDTDDDLPISKK	2	1	1	Q6PD62		2484.15	0	1.292e-07			High	3.55219	2
	GGEFDEFVNDDTDDDLPISK	5	1	1	Q6PD62		2227.95	0	1.044e-05			High	3.51939	0
	ILGSLYAASEDQEKRDIAK	4	1	1	Q6PD62		2107.1	0	0.0002337			High	3.47704	2
	QYISAVQMYENCLR	2	1	1	Q6PD62	M8(Oxidation); C12(Carbamidomethyl)	1790.82	0	8.291e-06			High	3.44512	0
	QCSDLLSQAQYHVAR	3	1	1	Q6PD62	Q1(Deamidated); C2(Carbamidomethyl)	1776.84	0	0.0002337			High	3.44015	0
	GDKENASQCFEK	2	1	1	Q6PD62	C9(Carbamidomethyl)	1412.61	0	0.0002337			High	3.43098	1
	FDLALAATEAR	6	1	1	Q6PD62		1177.62	0	0.0002048			High	3.41081	0
	RHPKGEEGSDDDETENGPKPK	2	1	1	Q6PD62		2322.06	0	0.0002337			High	3.37755	2
	HQNTEVVLYLAR	1	1	1	Q6PD62		1442.78	0	0.0002337			High	3.37686	0
	KGGEFDEFVNDDTDDDLPISK	2	1	1	Q6PD62	N10(Deamidated)	2357.04	0	0.0002337			High	3.36693	1
	TKNILMFTGETEATK	2	1	1	Q6PD62	M6(Oxidation)	1699.86	0	3.769e-06			High	3.34976	1
	LATSVLKDEK	1	1	1	Q6PD62		1103.63	0	0.000708			High	3.30803	1
	DQMTCLDTLAAYYVQQAR	2	1	1	Q6PD62	M3(Oxidation); C5(Carbamidomethyl)	2162.98	0	1.45e-07			High	3.2283	0
	QYISAVQMYENCLR	2	1	1	Q6PD62	C12(Carbamidomethyl)	1774.83	0	0.0002337			High	3.16222	0
	NDAKNLYAANGIGAVLAHK	3	1	1	Q6PD62	N10(Deamidated)	1941.02	0	0.0002337			High	3.15765	1
	TKNILMFTGETEATKEK	2	1	1	Q6PD62		1941	0	0.0002337			High	3.11115	2
	ILGSLYAASEDQEK	2	1	1	Q6PD62		1523.76	0	0.0002337			High	3.1009	0
	NILMFTGETEATK	3	1	1	Q6PD62	M4(Oxidation)	1470.72	0	0.0002337			High	2.99685	0
	NILMFTGETEATKEKK	2	1	1	Q6PD62	M4(Oxidation)	1855.95	0	0.0002337			High	2.99171	2
	EADSIKNGVQLLSR	2	1	1	Q6PD62		1529.83	0	0.0002337			High	2.97361	1
	QYISAVQMYENCLRK	1	1	1	Q6PD62	M8(Oxidation); C12(Carbamidomethyl)	1918.92	0	0.0002337			High	2.96958	1
	LYEAMCEFHEAEK	3	1	1	Q6PD62	M5(Oxidation); C6(Carbamidomethyl)	1672.7	0	7.69e-06			High	2.95615	0
	TKNILMFTGETEATKEK	2	1	1	Q6PD62	N3(Deamidated); M6(Oxidation)	1957.98	0	0.0002337			High	2.90102	2
	EADSIKNGVQLLSR	5	1	1	Q6PD62	N7(Deamidated)	1530.81	0	0.000308			High	2.6849	1
	LYEAMCEFHEAEKLYK	2	1	1	Q6PD62	M5(Oxidation); C6(Carbamidomethyl)	2076.94	0	0.0004496			High	2.67469	1
	VLKAYPNNYETMK	1	1	1	Q6PD62	M12(Oxidation)	1586.79	0	0.0003848			High	2.64394	1
	NILMFTGETEATKEK	2	1	1	Q6PD62		1711.86	0	0.0002337			High	2.64047	1
	DKGNFYEASDWFK	2	1	1	Q6PD62		1606.72	0	0.0002337			High	2.63749	1
	SNLKEVLNAVK	2	1	1	Q6PD62		1214.71	0	0.0002337			High	2.5834	1
	DLITQATLLYTMADK	2	1	1	Q6PD62		1696.9	0	0.0002337			High	2.5823	0
	EHPNYVDCYLR	3	1	1	Q6PD62	C8(Carbamidomethyl)	1465.65	0	0.0006208			High	2.54803	0
	KYFLASLDR	2	1	1	Q6PD62		1112.61	0	0.000615			High	2.52525	1
	VGDKMRFDLALAATEAR	2	1	1	Q6PD62	M5(Oxidation)	1879.97	0	0.001865			High	2.49579	2
	IDGNLDYR	1	1	1	Q6PD62		965.468	0	0.0003838			High	2.49071	0
	AKQEQEKELLR	2	1	1	Q6PD62		1371.76	0	0.0002337			High	2.45828	2
	NILMFTGETEATK	1	1	1	Q6PD62		1454.72	0	0.0002337			High	2.44592	0
	MRFDLALAATEAR	2	1	1	Q6PD62	M1(Oxidation)	1480.76	0	0.0002337			High	2.41831	1
	IIMYDQNHLLGR	1	1	1	Q6PD62	M3(Oxidation); N7(Deamidated)	1489.76	0	0.0002337			High	2.41307	0
	QPSTQSDTYSMLALGNVWLQTLHQPTR	3	1	1	Q6PD62	Q1(Deamidated); M11(Oxidation)	3089.52	0	0.0002337			High	2.38731	0
	ACISFNKKDYR	1	1	1	Q6PD62	C2(Carbamidomethyl)	1401.7	0	0.000336			High	2.37371	2
	GGEFDEFVNDDTDDDLPISK	2	1	1	Q6PD62	N9(Deamidated)	2228.94	0	0.0002337			High	2.3171	0
	TNPGCPAEVR	4	1	1	Q6PD62	C5(Carbamidomethyl)	1100.52	0	0.0006457			High	2.24686	0
	EHPNYVDCYLR	2	1	1	Q6PD62	N4(Deamidated); C8(Carbamidomethyl)	1466.64	0	0.0002858			High	2.24245	0
	EATADISDVWLNLAHIYVEQK	1	1	1	Q6PD62		2415.23	0	0.0002337			High	2.2188	0
	QPSTQSDTYSMLALGNVWLQTLHQPTR	1	1	1	Q6PD62	M11(Oxidation)	3088.52	0	0.0002337			High	2.13188	0
	CVGALVGLAVLELNNK	2	1	1	Q6PD62	C1(Carbamidomethyl)	1669.94	0	0.0006762			High	2.09387	0
	NGVQLLSR	2	1	1	Q6PD62	N1(Deamidated)	887.494	0	0.001336			High	2.01989	0
	IIMYDQNHLLGR	2	1	1	Q6PD62	M3(Oxidation)	1488.77	0	0.0002337			High	2.00521	0
	YFLASLDR	3	1	1	Q6PD62		984.515	0	0.0002413			High	1.93734	0
	DLITQATLLYTMADK	2	1	1	Q6PD62	M12(Oxidation)	1712.88	0	0.0002337			High	1.8732	0
	LQECKQTLLK	2	1	1	Q6PD62	C4(Carbamidomethyl)	1260.7	0	0.001886			High	1.68909	1
	NDAKNLYAANGIGAVLAHK	2	1	1	Q6PD62		1940.04	0	0.001074			High	1.64554	1
	LQECKQTLLK	1	1	1	Q6PD62	C4(Carbamidomethyl); Q6(Deamidated)	1261.68	0	0.001931			High	1.6357	1
	NLYAANGIGAVLAHK	2	1	1	Q6PD62	N1(Deamidated); N6(Deamidated)	1513.8	0	0.001127			High	1.61843	0
	VQADVPPEILNNVGALHFR	1	1	1	Q6PD62	Q2(Deamidated); N12(Deamidated)	2091.1	0	0.0002337			High	1.60224	0
	IIMYDQNHLLGR	1	1	1	Q6PD62		1472.77	0	0.0002337			High	1.48713	0
	TEEFVKLLEAAR	1	1	1	Q6PD62		1405.77	0	0.0002412			High	1.46462	1
	QEQEKELLR	1	1	1	Q6PD62		1172.63	0	0.004471			High	1.3905	1
	DHEKDQMTCLDTLAAYYVQQAR	1	1	1	Q6PD62	M7(Oxidation); C9(Carbamidomethyl)	2672.21	0	0.002756			High	1.3708	1
	NGVQLLSR	2	1	1	Q6PD62		886.509	0	0.002049			High	1.14517	0
	AKQEQEKELLR	3	1	1	Q6PD62	Q5(Deamidated)	1372.74	0	0.001414			High	1.10335	2
	GNFYEASDWFK	1	1	1	Q6PD62		1363.59	0.001	0.008985			High	2.15226	0
	ACFCLLEGDK	1	1	1	Q6PD62	C2(Carbamidomethyl); C4(Carbamidomethyl)	1212.53	0.001	0.01114			High	1.93165	0
	ILKQPSTQSDTYSMLALGNVWLQTLHQPTR	1	1	1	Q6PD62	M14(Oxidation)	3442.77	0.001	0.009673			High	1.79383	1
	DYRGALAYYK	2	1	1	Q6PD62		1219.61	0.002	0.01656			High	2.62924	1
	DYRGALAYYKK	1	1	1	Q6PD62		1347.71	0.002	0.01612			High	2.44831	2
	AYPNNYETMK	4	1	1	Q6PD62	M9(Oxidation)	1246.54	0.002	0.01309			High	1.73927	0
	GSIEIPLR	1	1	1	Q6PD62		884.521	0.002	0.01406			High	1.70538	0
	NGVQLLSR	1	1	1	Q6PD62	N1(Deamidated); Q4(Deamidated)	888.481	0.002	0.01727			High	1.06852	0
	TKNILMFTGETEATK	1	1	1	Q6PD62	N3(Deamidated); M6(Oxidation)	1700.84	0.002	0.01259			High	1.0626	1
	ACISFNKK	1	1	1	Q6PD62	C2(Carbamidomethyl)	967.503	0.003	0.01927			High	2.22694	1
	LGNLGEAKK	1	1	1	Q6PD62		929.54	0.003	0.02223			High	1.77978	1
	DVFAQVR	3	1	1	Q6PD62		834.447	0.003	0.02355			High	1.64826	0
	QEWGPGQK	1	1	1	Q6PD62		929.448	0.004	0.0298			High	1.93364	0
	YFSYLSK	1	1	1	Q6PD62		907.455	0.004	0.02927			High	1.68484	0
	ELELAHR	1	1	1	Q6PD62		867.472	0.004	0.02671			High	1.65222	0
	AYPNNYETMK	2	1	1	Q6PD62	N4(Deamidated); M9(Oxidation)	1247.53	0.005	0.04453			High	2.19996	0
	LGNLGEAK	1	1	1	Q6PD62		801.448	0.005	0.03686			High	1.82544	0
	AYPNNYETMK	1	1	1	Q6PD62		1230.55	0.005	0.03598			High	1.5428	0
	GALAYYKK	1	1	1	Q6PD62		913.514	0.006	0.05085			High	1.87778	1
	TKNILMFTGETEATK	1	1	1	Q6PD62	N3(Deamidated)	1684.84	0.007	0.06362			High	0.959152	1
P11021	Endoplasmic reticulum chaperone BiP OS=Homo sapiens OX=9606 GN=HSPA5 PE=1 SV=2 - [BIP_HUMAN]	1.72684	3.52	2	2	42.6799	44.95	29	36	654	72.2884	5.16064
	Sequence	# PSMs	# Proteins	# Protein Groups	Protein Group Accessions	Modifications	MH+ [Da]	q-Value	PEP	A2	XCorr A2	B2	XCorr B2	# Missed Cleavages
	ITPSYVAFTPEGER	2	1	1	P11021		1566.78	0	0.001024	High	1.72684	High	1.34366	0
	IINEPTAAAIAYGLDK	2	5	3	P11142;P11021;P54652		1659.9	0	0.0002337			High	3.90449	0
	NQLTSNPENTVFDAKR	1	1	1	P11021		1833.91	0	3.158e-07			High	3.79345	1
	NQLTSNPENTVFDAK	1	1	1	P11021		1677.81	0	0.0002337			High	3.61285	0
	VTHAVVTVPAYFNDAQR	1	1	1	P11021		1887.97	0	3.708e-05			High	3.60136	0
	TWNDPSVQQDIK	1	1	1	P11021		1430.69	0	0.0002337			High	2.88464	0
	IINEPTAAAIAYGLDKR	1	1	1	P11021		1816	0	0.0002337			High	2.87903	1
	ELEEIVQPIISK	1	1	1	P11021		1397.79	0	0.0002337			High	2.86547	0
	LYGSAGPPPTGEEDTAEKDEL	2	1	1	P11021		2175.99	0	0.0002337			High	2.609	1
	TFAPEEISAMVLTK	2	1	1	P11021	M10(Oxidation)	1552.8	0	0.0002337			High	2.36987	0
	VEIIANDQGNR	1	9	4	P11142;P0DMV9;P54652;P11021		1228.63	0	0.0002337			High	2.2713	0
	VLEDSDLKKSDIDEIVLVGGSTR	2	1	1	P11021		2488.31	0	0.0002337			High	2.19735	2
	LTPEEIER	1	1	1	P11021		986.515	0	0.002953			High	2.10271	0
	KSDIDEIVLVGGSTR	1	1	1	P11021		1588.86	0	0.0002632			High	1.9283	1
	TKPYIQVDIGGGQTK	1	1	1	P11021		1604.87	0	0.0002337			High	1.91709	0
	DAGTIAGLNVMR	1	1	1	P11021	M11(Oxidation)	1233.63	0	0.004739			High	1.76715	0
	EFFNGKEPSR	1	1	1	P11021	N4(Deamidated)	1211.57	0	0.0004623			High	1.56571	1
	NELESYAYSLK	1	1	1	P11021		1316.63	0	0.00236			High	1.50491	0
	IDTRNELESYAYSLK	1	1	1	P11021		1801.9	0	0.001005			High	1.50096	1
	NGRVEIIANDQGNR	1	1	1	P11021	N1(Deamidated)	1556.78	0.001	0.0116			High	2.19579	1
	ITPSYVAFTPEGERLIGDAAK	1	1	1	P11021		2235.16	0.001	0.01151			High	1.87486	1
	MKETAEAYLGK	1	1	1	P11021	M1(Oxidation)	1256.61	0.001	0.01189			High	1.77457	1
	FEELNMDLFR	1	1	1	P11021	M6(Oxidation)	1329.62	0.002	0.01822			High	1.60505	0
	DNHLLGTFDLTGIPPAPR	2	1	1	P11021		1934.02	0.002	0.01607			High	1.60125	0
	NGRVEIIANDQGNR	1	1	1	P11021		1555.79	0.003	0.02221			High	1.36545	1
	SDIDEIVLVGGSTR	1	1	1	P11021		1460.76	0.003	0.01959			High	0.837508	0
	ITITNDQNR	2	1	1	P11021		1074.55	0.004	0.02642	High	1.25634	High	1.59679	0
	AKFEELNMDLFR	1	1	1	P11021	M8(Oxidation)	1528.75	0.004	0.02753			High	1.32532	1
	VLEDSDLK	1	1	1	P11021		918.476	0.004	0.03112			High	1.30893	0
	SQIFSTASDNQPTVTIK	1	1	1	P11021		1836.94	0.007	0.06818			High	1.77902	0
	DAGTIAGLNVMR	1	1	1	P11021		1217.63	0.007	0.06648			High	1.72162	0
Q9UHX1-4	Isoform 4 of Poly(U)-binding-splicing factor PUF60 OS=Homo sapiens OX=9606 GN=PUF60 - [PUF60_HUMAN]					39.5169	44.49	16	26	499	53.9907	5.32568
	Sequence	# PSMs	# Proteins	# Protein Groups	Protein Group Accessions	Modifications	MH+ [Da]	q-Value	PEP	A2	XCorr A2	B2	XCorr B2	# Missed Cleavages
	LGLPPLTPEQQEALQK	2	6	1	Q9UHX1-4		1761.98	0	2.526e-05			High	4.26943	0
	NMVDPKDIDDDLEGEVTEECGK	1	6	1	Q9UHX1-4	M2(Oxidation); C20(Carbamidomethyl)	2524.07	0	9.957e-05			High	4.04937	1
	QTIAHQQQQLTNLQMAAQR	1	3	1	Q9UHX1-4	M15(Oxidation)	2224.13	0	7.371e-05			High	3.77207	0
	VGRPSNIGQAQPIIDQLAEEAR	3	6	1	Q9UHX1-4		2362.25	0	9.004e-06			High	3.44811	0
	DIDDDLEGEVTEECGK	1	6	1	Q9UHX1-4	C14(Carbamidomethyl)	1823.75	0	0.0001058			High	3.18706	0
	IYVASVHQDLSDDDIK	1	6	1	Q9UHX1-4		1817.89	0	0.0002337			High	2.56044	0
	AQSSQDAVSSMNLFDLGGQYLR	1	6	1	Q9UHX1-4	M11(Oxidation)	2403.12	0	0.0002337			High	2.30836	0
	SIDMSWDSVTMK	2	6	1	Q9UHX1-4	M4(Oxidation); M11(Oxidation)	1431.61	0	0.0006888			High	2.24827	0
	AQSSQDAVSSMNLFDLGGQYLR	1	6	1	Q9UHX1-4		2387.12	0	0.0002396			High	1.99761	0
	AVTPPMPLLTPATPGGLPPAAAVAAAAATAK	2	6	1	Q9UHX1-4		2794.56	0	0.004402			High	1.62461	0
	GYGFIEYEK	1	6	1	Q9UHX1-4		1105.52	0.001	0.008646			High	1.71916	0
	AVTPPMPLLTPATPGGLPPAAAVAAAAATAK	1	6	1	Q9UHX1-4	M6(Oxidation)	2810.54	0.001	0.01008			High	0.96163	0
	KVVAEVYDQER	1	6	1	Q9UHX1-4		1335.69	0.002	0.01563			High	2.09544	1
	KQESTVMVLR	1	6	1	Q9UHX1-4	M7(Oxidation)	1206.65	0.004	0.02572			High	1.76266	1
	QAFAPFGPIK	1	6	1	Q9UHX1-4		1075.6	0.004	0.02946			High	1.71983	0
	DIDDDLEGEVTEECGKFGAVNR	1	6	1	Q9UHX1-4	C14(Carbamidomethyl)	2468.08	0.004	0.02728			High	1.56088	1
	VVAEVYDQERFDNSDLSA	1	6	1	Q9UHX1-4		2056.95	0.004	0.02825			High	1.42455	1
	AQSSQDAVSSMNLFDLGGQYLR	3	6	1	Q9UHX1-4	Q5(Deamidated); M11(Oxidation)	2404.12	0.005	0.04479			High	0.843689	0
	SVFEAFGK	1	6	1	Q9UHX1-4		884.452	0.007	0.06328			High	1.09151	0
P08708	40S ribosomal protein S17 OS=Homo sapiens OX=9606 GN=RPS17 PE=1 SV=2 - [RS17_HUMAN]					4.54691	44.44	4	4	135	15.5404	9.84717
	Sequence	# PSMs	# Proteins	# Protein Groups	Protein Group Accessions	Modifications	MH+ [Da]	q-Value	PEP	A2	XCorr A2	B2	XCorr B2	# Missed Cleavages
	VCEEIAIIPSKK	1	1	1	P08708	C2(Carbamidomethyl)	1386.77	0	0.0003834			High	2.43553	1
	DNYVPEVSALDQEIIEVDPDTKEMLK	1	1	1	P08708	Q12(Deamidated); M24(Oxidation)	3007.46	0	0.0004395			High	2.11139	1
	VCEEIAIIPSK	1	1	1	P08708	C2(Carbamidomethyl)	1258.68	0.005	0.04045			High	1.33452	0
	LLDFGSLSNLQVTQPTVGMNFK	1	1	1	P08708	M19(Oxidation)	2425.24	0.009	0.1056			High	0.843137	0
P24928	DNA-directed RNA polymerase II subunit RPB1 OS=Homo sapiens OX=9606 GN=POLR2A PE=1 SV=2 - [RPB1_HUMAN]					338.866	44.26	84	204	1970	217.039	7.37158
	Sequence	# PSMs	# Proteins	# Protein Groups	Protein Group Accessions	Modifications	MH+ [Da]	q-Value	PEP	A2	XCorr A2	B2	XCorr B2	# Missed Cleavages
	NEQNGAAAHVIAEDVK	2	2	1	P24928		1665.82	0	3.287e-07			High	4.89107	0
	MSVTEGGIKYPETTEGGRPK	2	2	1	P24928	M1(Oxidation)	2153.05	0	2.42e-08			High	4.79346	1
	YTPTSPSYSPSSPEYTPTSPK	2	1	1	P24928		2274.04	0	8.703e-11			High	4.54743	0
	TVITPDPNLSIDQVGVPR	5	2	1	P24928		1921.04	0	1.057e-06			High	4.28358	0
	IMNSDENKMQEEEEVVDKMDDDVFLR	2	1	1	P24928	M2(Oxidation); M9(Oxidation); M19(Oxidation)	3206.39	0	7.637e-06			High	4.19543	2
	YSPTSPTYSPTSPVYTPTSPK	2	1	1	P24928		2258.09	0	3.52e-08			High	4.08295	0
	MSVTEGGIKYPETTEGGRPK	2	2	1	P24928		2137.06	0	8.264e-05			High	4.05994	1
	NICEGGEEMDNKFGVEQPEGDEDLTKEK	2	2	1	P24928	C3(Carbamidomethyl); M9(Oxidation)	3213.38	0	2.49e-05			High	4.02578	2
	AHNNELEPTPGNTLR	2	1	1	P24928		1662.82	0	0.0002337			High	3.83597	0
	NEQNGAAAHVIAEDVK	6	2	1	P24928	N4(Deamidated)	1666.81	0	5.788e-07			High	3.79667	0
	YGEDGLAGESVEFQNLATLKPSNK	2	1	1	P24928		2567.27	0	1.027e-06			High	3.77582	0
	INISQVIAVVGQQNVEGK	3	1	1	P24928		1896.06	0	1.9e-05			High	3.75574	0
	MHGGGPPSGDSACPLR	1	2	1	P24928	M1(Oxidation); C13(Carbamidomethyl)	1611.7	0	3.237e-05			High	3.71194	0
	TPSLTVFLLGQSAR	4	1	1	P24928		1489.84	0	7.974e-05			High	3.69524	0
	RNEQNGAAAHVIAEDVK	4	2	1	P24928	N5(Deamidated)	1822.9	0	0.002186			High	3.58926	1
	CIESNMLTDMTLQGIEQISK	2	1	1	P24928	C1(Carbamidomethyl); M6(Oxidation)	2327.1	0	0.0001661			High	3.49216	0
	TVITPDPNLSIDQVGVPR	5	2	1	P24928	Q13(Deamidated)	1922.03	0	0.0002132			High	3.45206	0
	KLVIVNGDDPLSR	3	1	1	P24928	N6(Deamidated)	1426.8	0	0.0002337			High	3.41788	1
	AEIQELAMVPR	4	2	1	P24928	M8(Oxidation)	1272.66	0	0.0002337			High	3.4085	0
	ISDEECFVLGMEPR	4	2	1	P24928	C6(Carbamidomethyl); M11(Oxidation)	1697.76	0	7.678e-06			High	3.33136	0
	YSPTSPTYSPTSPK	2	1	1	P24928		1512.72	0	0.0002337			High	3.24224	0
	RVDFSAR	2	2	1	P24928		850.454	0	0.0002337			High	3.23946	1
	NICEGGEEMDNKFGVEQPEGDEDLTK	1	2	1	P24928	C3(Carbamidomethyl); M9(Oxidation)	2956.24	0	4.448e-05			High	3.2202	1
	KLVIVNGDDPLSR	2	1	1	P24928		1425.81	0	0.0002337			High	3.2156	1
	NICEGGEEMDNKFGVEQPEGDEDLTKEK	1	2	1	P24928	C3(Carbamidomethyl)	3197.39	0	0.0002326			High	3.2046	2
	RNEQNGAAAHVIAEDVK	2	2	1	P24928		1821.92	0	1.691e-06			High	3.17976	1
	NSINQVVQLR	1	1	1	P24928		1170.66	0	0.0002337			High	3.15632	0
	TYQDIQNTIKK	2	1	1	P24928		1351.72	0	0.000346			High	3.11692	1
	FGVEQPEGDEDLTKEK	1	2	1	P24928		1820.85	0	0.0002337			High	3.07592	1
	INAGFGDDLNCIFNDDNAEK	2	1	1	P24928	C11(Carbamidomethyl)	2241.98	0	8.47e-07			High	3.0576	0
	ALQEWILETDGVSLMR	3	1	1	P24928	M15(Oxidation)	1876.95	0	0.0002337			High	2.98756	0
	AEIQELAMVPR	2	2	1	P24928		1256.67	0	0.0002337			High	2.94299	0
	SIAANMTFAEIVTPFNIDR	2	2	1	P24928	M6(Oxidation)	2126.06	0	0.0002337			High	2.83184	0
	QTFENQVNR	1	1	1	P24928		1135.55	0	0.0003462			High	2.77031	0
	NSINQVVQLR	2	1	1	P24928	N4(Deamidated)	1171.65	0	0.0002337			High	2.75469	0
	LGGLMDPR	3	2	1	P24928	M5(Oxidation)	874.445	0	0.0002478			High	2.71943	0
	LVIVNGDDPLSR	1	1	1	P24928		1297.71	0	0.0002337			High	2.7056	0
	GKNICEGGEEMDNKFGVEQPEGDEDLTK	1	2	1	P24928	C5(Carbamidomethyl); M11(Oxidation)	3141.36	0	0.0002337			High	2.70163	2
	LVIVNGDDPLSR	2	1	1	P24928	N5(Deamidated)	1298.7	0	0.0002447			High	2.66495	0
	AKQDVIEVIEK	2	1	1	P24928		1271.72	0	0.0002337			High	2.65383	1
	VQFGVLSPDELKR	2	2	1	P24928		1487.82	0	0.0002337			High	2.64574	1
	ISDEECFVLGMEPR	2	2	1	P24928	C6(Carbamidomethyl)	1681.75	0	0.0002337			High	2.61153	0
	VLSEKDVDPVR	2	1	1	P24928		1256.69	0	0.0002337			High	2.5888	1
	CIESNMLTDMTLQGIEQISK	4	1	1	P24928	C1(Carbamidomethyl); M6(Oxidation); M10(Oxidation)	2343.08	0	5.407e-05			High	2.58388	0
	YSPTSPTYSPTTPK	2	1	1	P24928		1526.74	0	0.0002337			High	2.56239	0
	VVVENGELIMGILCK	3	1	1	P24928	M10(Oxidation); C14(Carbamidomethyl)	1689.9	0	0.0002337			High	2.47138	0
	LTHVYDLCK	1	2	1	P24928	C8(Carbamidomethyl)	1148.58	0	0.002448			High	2.42072	0
	HLALLCDTMTCR	2	1	1	P24928	C6(Carbamidomethyl); M9(Oxidation); C11(Carbamidomethyl)	1506.68	0	0.0002337			High	2.4182	0
	VVVENGELIMGILCK	2	1	1	P24928	C14(Carbamidomethyl)	1673.9	0	0.0002337			High	2.39523	0
	YGEDGLAGESVEFQNLATLKPSNK	3	1	1	P24928	N15(Deamidated)	2568.25	0	0.0002337			High	2.37448	0
	FRFDYTNER	2	1	1	P24928		1247.58	0	0.0004313			High	2.35249	1
	IMNSDENKMQEEEEVVDKMDDDVFLR	3	1	1	P24928	M9(Oxidation); M19(Oxidation)	3190.38	0	0.0003105			High	2.32742	2
	LTMEQIAEK	1	1	1	P24928	M3(Oxidation)	1078.54	0	0.0003411			High	2.31528	0
	LPSDLHPIKVVEGVK	3	1	1	P24928		1630.95	0	0.0003008			High	2.2916	1
	VYMHLPQTDNK	3	1	1	P24928	M3(Oxidation)	1361.66	0	0.002394			High	2.29047	0
	TPSLTVFLLGQSAR	1	1	1	P24928	Q11(Deamidated)	1490.82	0	0.0002337			High	2.2614	0
	TAETGYIQR	1	1	1	P24928		1038.52	0	0.0003755			High	2.22204	0
	HMCDGDIVIFNR	2	2	1	P24928	M2(Oxidation); C3(Carbamidomethyl)	1492.67	0	0.0004611			High	2.15327	0
	MQEEEEVVDKMDDDVFLR	1	1	1	P24928	M1(Oxidation); M11(Oxidation)	2258.98	0	0.0002337			High	2.12481	1
	CIESNMLTDMTLQGIEQISK	1	1	1	P24928	C1(Carbamidomethyl)	2311.1	0	0.0002337			High	2.12166	0
	MIVTPQSNRPVMGIVQDTLTAVR	1	2	1	P24928	M1(Oxidation); M12(Oxidation)	2558.35	0	0.003782			High	2.08769	0
	AEIQELAMVPR	1	2	1	P24928	Q4(Deamidated); M8(Oxidation)	1273.65	0	0.0002337			High	2.086	0
	GSKINISQVIAVVGQQNVEGK	2	1	1	P24928		2168.22	0	0.0008207			High	2.03256	1
	QTFENQVNR	2	1	1	P24928	N8(Deamidated)	1136.54	0	0.0005005			High	2.02713	0
	NVTLGVPR	1	1	1	P24928		855.506	0	0.003129			High	1.99708	0
	LLVDSNNPK	1	2	1	P24928		999.549	0	0.005555			High	1.97402	0
	VVVENGELIMGILCK	2	1	1	P24928	N5(Deamidated); M10(Oxidation); C14(Carbamidomethyl)	1690.88	0	0.0002337			High	1.85508	0
	VQFGVLSPDELKR	1	2	1	P24928	Q2(Deamidated)	1488.81	0	0.0002687			High	1.84868	1
	VQFGVLSPDELK	1	2	1	P24928		1331.72	0	0.001326			High	1.78059	0
	ILPWSTFR	2	2	1	P24928		1019.57	0	0.002223			High	1.68867	0
	INISQVIAVVGQQNVEGK	6	1	1	P24928	Q13(Deamidated)	1897.04	0	0.0003203			High	1.60601	0
	IIITEDGEFK	1	1	1	P24928		1164.61	0	0.004249			High	1.534	0
	LKELINISK	1	1	1	P24928		1057.66	0	0.005275			High	1.49401	1
	LPSDLHPIK	1	1	1	P24928		1019.59	0	0.0009023			High	1.46196	0
	CIESNMLTDMTLQGIEQISK	4	1	1	P24928	C1(Carbamidomethyl); M6(Oxidation); M10(Oxidation); Q13(Deamidated)	2344.08	0	0.004168			High	1.40484	0
	MDDDVFLR	1	1	1	P24928	M1(Oxidation)	1026.46	0	0.0004589			High	1.3893	0
	ISPWLLR	1	1	1	P24928		884.536	0	0.001824			High	1.38506	0
	VVVENGELIMGILCKK	1	1	1	P24928	N5(Deamidated); M10(Oxidation); C14(Carbamidomethyl)	1818.97	0	0.0009143			High	1.0133	1
	SGLELYAEWK	1	2	1	P24928		1195.6	0.001	0.0101			High	2.04179	0
	THSTHPDDEDSGPYKHISPGDTK	2	1	1	P24928		2521.12	0.001	0.008151			High	1.84978	1
	RVQFGVLSPDELKR	1	2	1	P24928		1643.93	0.001	0.006016			High	1.81968	2
	SLSEYNNFKSMVVSGAK	1	1	1	P24928	M11(Oxidation)	1876.91	0.001	0.005704			High	1.75765	1
	IFHINPR	1	1	1	P24928		896.508	0.001	0.01034			High	1.754	0
	NQDDLTHKLADIVK	2	2	1	P24928		1609.86	0.001	0.011			High	1.71118	1
	VIFPTGDSKVVLPCNLLR	1	1	1	P24928	C14(Carbamidomethyl)	2028.14	0.001	0.009586			High	1.50331	1
	VVLPCNLLR	1	1	1	P24928	C5(Carbamidomethyl); N6(Deamidated)	1084.62	0.001	0.007314			High	1.47134	0
	CSFEETVDVLMEAAAHGESDPMK	1	1	1	P24928	C1(Carbamidomethyl); M11(Oxidation); M22(Oxidation)	2585.08	0.001	0.007085			High	1.11262	0
	HGVNRQDTGPLMK	1	1	1	P24928	M12(Oxidation)	1468.73	0.002	0.0156			High	2.10325	1
	SLSEYNNFK	2	1	1	P24928	N6(Deamidated)	1102.5	0.002	0.01912			High	2.05194	0
	FDYTNER	1	1	1	P24928		944.411	0.002	0.01396			High	2.0468	0
	KIIITEDGEFK	1	1	1	P24928		1292.71	0.002	0.01851			High	1.82406	1
	SMESVMVK	1	1	1	P24928		910.437	0.002	0.01683			High	1.46781	0
	VIFPTGDSK	1	1	1	P24928		963.516	0.002	0.01588			High	1.43309	0
	TYQDIQNTIK	1	1	1	P24928		1223.63	0.003	0.0219			High	2.25248	0
	AKDILCR	1	1	1	P24928	C6(Carbamidomethyl)	875.477	0.003	0.02404			High	2.05435	1
	HMCDGDIVIFNR	1	2	1	P24928	C3(Carbamidomethyl)	1476.66	0.003	0.02218			High	1.41588	0
	KAKQDVIEVIEK	1	1	1	P24928		1399.82	0.004	0.02968			High	2.11836	2
	RIPFGFK	1	1	1	P24928		864.509	0.004	0.02658			High	1.98716	1
	ILLSPER	2	2	1	P24928		827.5	0.004	0.02975			High	1.77821	0
	VYMHLPQTDNK	1	1	1	P24928		1345.66	0.004	0.02595			High	1.17411	0
	GHLMAITR	1	1	1	P24928	M4(Oxidation)	914.488	0.004	0.02881			High	1.15792	0
	INISQVIAVVGQQNVEGKR	1	1	1	P24928		2052.15	0.004	0.02827			High	0.89537	1
	VYMHLPQTDNKK	1	1	1	P24928	M3(Oxidation)	1489.75	0.005	0.0438			High	2.02022	1
	LNLSVTTPYNADFDGDEMNLHLPQSLETR	2	2	1	P24928	M18(Oxidation)	3306.56	0.005	0.04004			High	1.79143	0
	MIWNAQK	2	1	1	P24928	M1(Oxidation)	906.45	0.005	0.04068			High	1.732	0
	VVLPCNLLR	1	1	1	P24928	C5(Carbamidomethyl)	1083.64	0.005	0.04695			High	1.43811	0
	LNLSVTTPYNADFDGDEMNLHLPQSLETR	1	2	1	P24928	M18(Oxidation); N19(Deamidated)	3307.57	0.005	0.0465			High	1.05623	0
	CVCFFCSK	1	2	1	P24928	C1(Carbamidomethyl); C3(Carbamidomethyl); C6(Carbamidomethyl)	1107.44	0.006	0.05464			High	1.54799	0
	TLQEDLVK	1	1	1	P24928		945.528	0.007	0.06712			High	1.58455	0
	KILLSPER	1	2	1	P24928		955.595	0.008	0.0837			High	2.03422	1
	SLSEYNNFK	1	1	1	P24928		1101.52	0.008	0.08314			High	1.91124	0
P98175-5	Isoform 5 of RNA-binding protein 10 OS=Homo sapiens OX=9606 GN=RBM10 - [RBM10_HUMAN]	12.9412	14.97	11	15	123.847	43.22	34	57	995	110.299	6.27783
	Sequence	# PSMs	# Proteins	# Protein Groups	Protein Group Accessions	Modifications	MH+ [Da]	q-Value	PEP	A2	XCorr A2	B2	XCorr B2	# Missed Cleavages
	GDPTGAGPEASLEPGADSVSMQAFSR	4	5	1	P98175-5	M21(Oxidation)	2550.15	0	6.683e-09	High	2.2661	High	4.52352	0
	AQPGAAPGIYQQSAEASSSQGTAANSQSYTIMSPAVLK	4	5	1	P98175-5	M32(Oxidation)	3783.82	0	6.704e-06	High	2.25586	High	4.73092	0
	YGGISTASVDFEQPTR	3	5	1	P98175-5		1727.82	0	0.0002337	High	2.25052	High	3.19163	0
	AQPGAAPGIYQQSAEASSSQGTAANSQSYTIMSPAVLK	2	5	1	P98175-5		3767.83	0	0.0001208	High	2.09736	High	2.77841	0
	GDPTGAGPEASLEPGADSVSMQAFSR	2	5	1	P98175-5		2534.15	0	5.74e-06	High	2.02612	High	3.19823	0
	ESATADAGYAILEK	2	5	1	P98175-5		1438.71	0	0.0002337	High	1.95538	High	3.1054	0
	EKYGIPEPPEPK	2	6	2	P52756;P98175-5		1383.72	0	0.002012	High	1.51347	High	2.08855	1
	GGGESLQEASPR	2	1	1	P98175-5		1187.56	0	0.0002337	High	1.45152	High	3.12588	0
	DGLGSDNIGSR	2	5	1	P98175-5		1090.51	0	0.0002337	High	1.40571	High	3.25524	0
	YGGISTASVDFEQPTRDGLGSDNIGSR	3	5	1	P98175-5		2799.32	0	8.928e-09	High	1.40551	High	2.8521	1
	GPGITGTKGDPTGAGPEASLEPGADSVSMQAFSR	2	5	1	P98175-5	M29(Oxidation)	3261.54	0	9.311e-15			High	5.98552	1
	GTKGPGITGTKGDPTGAGPEASLEPGADSVSMQAFSR	1	5	1	P98175-5	M32(Oxidation)	3547.7	0	2.916e-08			High	5.07473	2
	KYGGISTASVDFEQPTRDGLGSDNIGSR	1	5	1	P98175-5		2927.42	0	1.271e-05			High	4.72967	2
	ELSQGLLPLPQPYQAQGVLASQALSQGSEPSSENANDTIILR	3	5	1	P98175-5		4420.27	0	0.0002337			High	3.44956	0
	TYVPALEQSADGHKETGAPSK	1	5	1	P98175-5		2186.06	0	0.0002337			High	3.44586	1
	TEQGEEEEEEEDEEEEEKASNIVMLR	2	3	1	P98175-5	M24(Oxidation)	3126.29	0	0.0002337			High	3.25376	1
	TYVPALEQSADGHKETGAPSKEGK	2	5	1	P98175-5		2500.24	0	0.0002337			High	3.20664	2
	KYGGISTASVDFEQPTR	1	5	1	P98175-5		1855.92	0	0.0002337			High	3.08829	1
	WMEANQHSLNILGQK	1	5	1	P98175-5	M2(Oxidation)	1784.88	0	0.0002337			High	3.01957	0
	QGIVTPIEAQTR	2	5	1	P98175-5		1312.72	0	0.0002208			High	3.00028	0
	GPGITGTKGDPTGAGPEASLEPGADSVSMQAFSR	1	5	1	P98175-5		3245.54	0	0.0002337			High	2.88157	1
	AHLSENELEALEKNDMEQMK	1	5	1	P98175-5	M16(Oxidation); M19(Oxidation)	2391.08	0	0.0006649			High	2.64495	1
	GDPTGAGPEASLEPGADSVSMQAFSR	1	5	1	P98175-5	M21(Oxidation); Q22(Deamidated)	2551.15	0	0.0002337			High	2.62681	0
	LDQQTLPLGGR	1	5	1	P98175-5	Q4(Deamidated)	1198.64	0	0.0002459			High	2.54283	0
	GSSYGVTSTESYKETLHK	2	5	1	P98175-5		1973.94	0	0.0002337			High	2.51831	1
	SEAEQKLPLGTRLDQQTLPLGGR	1	5	1	P98175-5		2507.36	0	0.0002813			High	2.34173	2
	NLNPHSTMDSILGALAPYAVLSSSNVR	1	5	1	P98175-5	M8(Oxidation)	2843.44	0	0.0002337			High	2.33479	0
	LACLLCR	1	7	2	P78332;P98175-5	C3(Carbamidomethyl); C6(Carbamidomethyl)	905.471	0	0.000702			High	2.29836	0
	KKQGIVTPIEAQTR	1	5	1	P98175-5		1568.91	0	0.0009474			High	2.22486	2
	SEAEQKLPLGTR	2	5	1	P98175-5		1328.71	0	0.0007053			High	2.1926	1
	NSFQPISSLR	1	5	1	P98175-5		1148.6	0	0.001175			High	2.13702	0
	MLPQAATEDDIRGQLQSHGVQAR	1	3	1	P98175-5	M1(Oxidation)	2537.27	0	0.001704			High	1.98314	1
	ELSQGLLPLPQPYQAQGVLASQALSQGSEPSSENANDTIILR	3	5	1	P98175-5	Q14(Deamidated); Q16(Deamidated); Q22(Deamidated)	4423.25	0	0.0002337			High	1.92684	0
	RPYQDMEYER	2	1	1	P98175-5	M6(Oxidation)	1402.62	0	0.002848			High	1.83584	0
	CGVQNFK	1	5	1	P98175-5	C1(Carbamidomethyl)	852.402	0	0.004477			High	1.69217	0
	KQGIVTPIEAQTR	1	5	1	P98175-5		1440.82	0.001	0.01001			High	2.02951	1
	QNLEIHR	1	7	2	P78332;P98175-5		909.491	0.001	0.0109			High	0.968163	0
	INEDWLCNK	1	5	1	P98175-5	C7(Carbamidomethyl)	1191.55	0.004	0.1755	High	1.0608			0
	MLQAMGWK	1	5	1	P98175-5	M1(Oxidation); M5(Oxidation)	996.465	0.004	0.03309			High	1.14511	0
	MLQAMGWK	1	5	1	P98175-5	M1(Oxidation)	980.465	0.004	0.03197			High	1.12187	0
	YGIPEPPEPK	1	6	2	P52756;P98175-5		1126.58	0.005	0.1897	High	2.18721			0
	LDQQTLPLGGR	1	5	1	P98175-5		1197.66	0.006	0.1979	High	1.42411			0
	TINVEFAK	1	5	1	P98175-5		921.505	0.006	0.05548			High	1.46931	0
	SEAEQKLPLGTR	1	5	1	P98175-5	Q5(Deamidated)	1329.7	0.007	0.07149			High	1.03556	1
	MLQAMGWK	1	5	1	P98175-5		964.474	0.007	0.07889			High	0.973442	0
Q92841	Probable ATP-dependent RNA helicase DDX17 OS=Homo sapiens OX=9606 GN=DDX17 PE=1 SV=2 - [DDX17_HUMAN]					56.172	43.9	25	36	729	80.222	8.26514
	Sequence	# PSMs	# Proteins	# Protein Groups	Protein Group Accessions	Modifications	MH+ [Da]	q-Value	PEP	A2	XCorr A2	B2	XCorr B2	# Missed Cleavages
	ELAQQVQQVADDYGK	2	4	1	Q92841		1691.83	0	0.0001079			High	4.18023	0
	SSQSSSQQFSGIGR	2	4	1	Q92841		1455.68	0	1.648e-05			High	3.33143	0
	GVEICIATPGR	1	6	2	P17844;Q92841	C5(Carbamidomethyl)	1172.61	0	0.0002337			High	3.09555	0
	ESAAPAAAPTAEAPPPSVVTRPEPQALPSPAIR	2	1	1	Q92841		3246.71	0	0.0002337			High	2.89051	0
	GDGPICLVLAPTR	2	6	2	P17844;Q92841	C6(Carbamidomethyl)	1368.73	0	0.0002337			High	2.75792	0
	TTSSANNPNLMYQDECDRR	1	4	1	Q92841	M11(Oxidation); C16(Carbamidomethyl)	2287.98	0	0.0004112			High	2.7393	1
	STNKGTAYTFFTPGNLK	1	4	1	Q92841		1846.93	0	0.0002337			High	2.70347	1
	APILIATDVASR	2	6	2	P17844;Q92841		1226.71	0	0.0002337			High	2.67633	0
	LTPYEVDELRR	2	4	1	Q92841		1390.73	0	0.0002337			High	2.47222	1
	NFYVEHPEVAR	2	4	1	Q92841		1360.66	0	0.0002337			High	2.43719	0
	SGQQPQPLMSQQFAQPPGATNMIGYMGQTAYQYPPPPPPPPPSRK	3	4	1	Q92841	M9(Oxidation); M22(Oxidation); M26(Oxidation); Q28(Deamidated)	4912.35	0	0.0002337			High	2.30026	1
	LKSTCIYGGAPK	2	6	2	P17844;Q92841	C5(Carbamidomethyl)	1294.68	0	0.0002337			High	2.30021	1
	QTLMWSATWPK	1	6	2	P17844;Q92841	M4(Oxidation)	1364.68	0	0.001106			High	2.11089	0
	MLDMGFEPQIR	1	10	3	P17844;O00571-2;Q92841	M1(Oxidation); M4(Oxidation)	1368.63	0	0.0002337			High	2.023	0
	FVINYDYPNSSEDYVHR	1	4	1	Q92841		2117.96	0	0.0002337			High	2.01215	0
	QLAEDFLR	1	4	1	Q92841		991.523	0	0.001991			High	1.98591	0
	LIQLMEEIMAEKENK	1	4	1	Q92841	M5(Oxidation); M9(Oxidation)	1850.93	0	0.0002337			High	1.97871	1
	VLEEANQAINPK	1	4	1	Q92841		1325.7	0	0.002032			High	1.94495	0
	LTPYEVDELR	1	4	1	Q92841		1234.63	0	0.0002387			High	1.82974	0
	LIDFLESGK	1	4	1	Q92841		1021.56	0	0.0002509			High	1.06375	0
	LMQLVDHR	1	4	1	Q92841	M2(Oxidation)	1027.53	0.001	0.008423			High	1.75812	0
	GTAYTFFTPGNLK	1	4	1	Q92841		1416.72	0.002	0.01518			High	1.97601	0
	MLDMGFEPQIR	1	10	3	P17844;O00571-2;Q92841	M4(Oxidation)	1352.63	0.002	0.01839			High	1.19399	0
	STCIYGGAPK	1	6	2	P17844;Q92841	C3(Carbamidomethyl)	1053.51	0.004	0.02877			High	1.93115	0
	TIIFVETK	1	4	1	Q92841		950.556	0.004	0.02621			High	1.90835	0
	WDLSELPK	1	4	1	Q92841		987.517	0.005	0.03666			High	1.43139	0
Q13573	SNW domain-containing protein 1 OS=Homo sapiens OX=9606 GN=SNW1 PE=1 SV=1 - [SNW1_HUMAN]					41.9268	43.66	17	23	536	61.4565	9.5249
	Sequence	# PSMs	# Proteins	# Protein Groups	Protein Group Accessions	Modifications	MH+ [Da]	q-Value	PEP	A2	XCorr A2	B2	XCorr B2	# Missed Cleavages
	MSNALAIQVDSEGK	2	1	1	Q13573	M1(Oxidation)	1478.72	0	5.84e-05			High	3.56915	0
	YTPSQQGVAFNSGAK	2	1	1	Q13573		1554.76	0	0.0002337			High	3.56844	0
	GLQTVHINENFAK	2	1	1	Q13573		1470.77	0	8.13e-06			High	3.35144	0
	GGKDMAQSIYRPSK	1	1	1	Q13573	M5(Oxidation)	1553.78	0	0.0002472			High	3.09492	1
	GMDSGFAGGEDEIYNVYDQAWR	1	1	1	Q13573	M2(Oxidation)	2496.05	0	0.0002337			High	2.90917	0
	NLDKDMYGDDLEAR	1	1	1	Q13573	M6(Oxidation)	1670.74	0	0.0002337			High	2.83272	1
	LAEALYIADRK	2	1	1	Q13573		1262.71	0	0.0002337			High	2.44915	1
	FVPDKEFSGSDR	1	1	1	Q13573		1383.65	0	0.0002538			High	2.40076	1
	GYTIPLDKR	1	1	1	Q13573		1062.6	0	0.001913			High	2.08676	1
	YTPSQQGVAFNSGAK	1	1	1	Q13573	N11(Deamidated)	1555.74	0	0.0002337			High	2.05322	0
	LAPAQYIR	1	1	1	Q13573		931.537	0	0.00122			High	1.87438	0
	THVEKEDGEAR	1	1	1	Q13573		1270.6	0	0.0002359			High	1.83395	1
	EVMNADDPDLQRPDEEAIKEITEK	1	1	1	Q13573	M3(Oxidation)	2801.31	0	0.0002337			High	1.8283	1
	QTSLVSSR	2	1	1	Q13573		877.474	0	0.001099			High	1.81169	0
	YTDLVPK	1	1	1	Q13573		835.458	0.004	0.02628			High	1.73208	0
	IPPCISNWK	1	1	1	Q13573	C4(Carbamidomethyl)	1114.57	0.004	0.03235			High	1.17149	0
	NENRDISEVIALGVPNPR	1	1	1	Q13573	N1(Deamidated); N3(Deamidated)	1995.02	0.004	0.0263			High	1.02149	1
	LLEDFGDGGAFPEIHVAQYPLDMGR	1	1	1	Q13573	M23(Oxidation)	2763.32	0.006	0.05452			High	1.31804	0
O43290	U4/U6.U5 tri-snRNP-associated protein 1 OS=Homo sapiens OX=9606 GN=SART1 PE=1 SV=1 - [SNUT1_HUMAN]					91.2502	43.5	33	47	800	90.2003	6.12549
	Sequence	# PSMs	# Proteins	# Protein Groups	Protein Group Accessions	Modifications	MH+ [Da]	q-Value	PEP	A2	XCorr A2	B2	XCorr B2	# Missed Cleavages
	EAAGTTAAAGTGGATEQPPR	2	1	1	O43290		1813.86	0	1.225e-09			High	5.47475	0
	MSSSDTPLGTVALLQEK	2	1	1	O43290	M1(Oxidation)	1792.9	0	5.562e-06			High	4.10052	0
	TSSGDASSLSIEETNKLR	2	1	1	O43290		1894.94	0	1.969e-07			High	4.0165	1
	EAGTKEEPVTADVINPMALR	1	1	1	O43290	M17(Oxidation)	2157.09	0	8.748e-07			High	3.58791	1
	ADDLLPLGDQTQDGDFGSR	2	1	1	O43290		2019.93	0	4.404e-05			High	3.50971	0
	QRGWEEDEDPER	1	1	1	O43290		1545.66	0	0.0002337			High	3.36426	1
	QQQDFSASSTTILDEEPIVNR	1	1	1	O43290		2378.15	0	0.0001614			High	3.30885	0
	LRLQAQSLSTVGPR	1	1	1	O43290		1525.88	0	0.0002337			High	3.13104	1
	LQAQSLSTVGPR	2	1	1	O43290		1256.7	0	0.0002337			High	2.65687	0
	AQKTPYIVLSGSGK	1	1	1	O43290		1448.81	0	0.0002337			High	2.62193	1
	KMSSSDTPLGTVALLQEK	1	1	1	O43290	M2(Oxidation)	1921	0	0.0002337			High	2.49185	1
	GEKEAAGTTAAAGTGGATEQPPR	1	1	1	O43290		2128.03	0	0.0002337			High	2.42896	1
	DSGEKVVEIVK	2	1	1	O43290		1202.66	0	0.001796			High	2.41009	1
	KKPDYLPYAEDESVDDLAQQKPR	2	1	1	O43290		2705.34	0	0.0002337			High	2.40087	1
	LASEYLTPEEMVTFKK	1	1	1	O43290	M11(Oxidation)	1901.96	0	0.0002337			High	2.39277	1
	EAGTKEEPVTADVINPMALR	1	1	1	O43290		2141.1	0	0.00293			High	2.32971	1
	QLQQLQQLR	1	1	1	O43290		1154.67	0	0.0002388			High	2.30544	0
	GAIVFNATSEFCR	1	1	1	O43290	C12(Carbamidomethyl)	1471.7	0	0.0002337			High	2.27761	0
	TPYIVLSGSGK	1	1	1	O43290		1121.62	0	0.001248			High	2.26962	0
	LASEYLTPEEMVTFKK	1	1	1	O43290		1885.96	0	0.0002337			High	2.20964	1
	GLAAALLLCQNK	3	1	1	O43290	C9(Carbamidomethyl)	1271.71	0	0.0002337			High	2.19924	0
	SLPSAVYCIEDK	2	1	1	O43290	C8(Carbamidomethyl)	1381.67	0	0.0004759			High	2.16297	0
	DGYKPDVKIEYVDETGR	2	1	1	O43290		1983.96	0	0.001727			High	2.10627	1
	LDEEALLK	1	1	1	O43290		930.515	0	0.001246			High	2.07582	0
	LEQGGTADGLR	1	1	1	O43290		1116.56	0	0.001095			High	2.07367	0
	EVVVRADDLLPLGDQTQDGDFGSR	1	1	1	O43290		2602.27	0	0.0002337			High	1.89968	1
	LRQLQQLQQLR	1	1	1	O43290		1423.84	0	0.0003133			High	1.77988	1
	DLQGLTVEHAIDSFR	1	1	1	O43290		1700.86	0	0.0003426			High	1.36202	0
	IEYVDETGR	1	1	1	O43290		1081.52	0.001	0.00869			High	2.03976	0
	DGYKPDVKIEYVDETGRK	1	1	1	O43290		2112.06	0.001	0.006856			High	1.45013	2
	LGLKPLEVNAIKK	1	1	1	O43290		1422.91	0.001	0.01161			High	1.44127	1
	MSSSDTPLGTVALLQEK	1	1	1	O43290		1776.9	0.002	0.01428			High	1.28041	0
	GLLETTVQK	1	1	1	O43290		988.568	0.004	0.0284			High	2.25136	0
	IEYVDETGRK	1	1	1	O43290		1209.61	0.004	0.02822			High	1.20971	1
	EGETMILTLK	1	1	1	O43290	M5(Oxidation)	1150.6	0.005	0.04305			High	1.68825	0
	LEQGGTADGLRER	1	1	1	O43290		1401.72	0.005	0.042			High	1.34893	1
P38919	Eukaryotic initiation factor 4A-III OS=Homo sapiens OX=9606 GN=EIF4A3 PE=1 SV=4 - [IF4A3_HUMAN]					62.3014	43.31	20	33	411	46.8412	6.72705
	Sequence	# PSMs	# Proteins	# Protein Groups	Protein Group Accessions	Modifications	MH+ [Da]	q-Value	PEP	A2	XCorr A2	B2	XCorr B2	# Missed Cleavages
	KLDYGQHVVAGTPGR	3	1	1	P38919		1597.85	0	0.0002337			High	3.81775	1
	MLVLDEADEMLNK	2	1	1	P38919	M1(Oxidation); M10(Oxidation)	1552.72	0	1.684e-05			High	3.48544	0
	KGVAINFVKNDDIR	1	1	1	P38919		1588.88	0	0.0002337			High	3.01434	2
	LDYGQHVVAGTPGR	2	1	1	P38919		1469.75	0	0.0002337			High	2.96251	0
	GVAINFVKNDDIR	1	1	1	P38919		1460.79	0	0.0002337			High	2.92965	1
	GIYAYGFEKPSAIQQR	2	5	2	P38919;P60842		1827.94	0	0.0002337			High	2.42026	0
	ETQALILAPTR	2	1	1	P38919		1212.7	0	0.0006061			High	2.40768	0
	MLVLDEADEMLNK	2	1	1	P38919	M10(Oxidation)	1536.73	0	0.0002337			High	2.40105	0
	MLVLDEADEMLNKGFK	2	1	1	P38919	M1(Oxidation); M10(Oxidation)	1884.91	0	0.0002337			High	2.36878	1
	KGVAINFVK	1	1	1	P38919		975.599	0	0.0002346			High	2.26827	1
	EANFTVSSMHGDMPQKER	2	1	1	P38919	M9(Oxidation); M13(Oxidation)	2095.92	0	0.0002337			High	2.07712	1
	EQIYDVYR	1	1	1	P38919		1085.52	0	0.002858			High	2.01014	0
	VLISTDVWAR	1	1	1	P38919		1159.65	0	0.0002337			High	1.88315	0
	GFKEQIYDVYR	2	1	1	P38919		1417.71	0	0.001261			High	1.86389	1
	DIEQYYSTQIDEMPMNVADLI	1	1	1	P38919	M15(Oxidation)	2504.12	0	0.003118			High	1.36522	0
	FMTDPIR	1	1	1	P38919	M2(Oxidation)	895.433	0.001	0.009025			High	1.88926	0
	KVDWLTEK	1	5	2	P38919;P60842		1018.56	0.002	0.01443			High	2.04691	1
	ELYIHR	1	1	1	P38919		830.453	0.002	0.01641			High	1.84899	0
	EANFTVSSMHGDMPQKER	1	1	1	P38919	M9(Oxidation)	2079.93	0.003	0.01999			High	1.25134	1
	ESIMKEFR	1	1	1	P38919	M4(Oxidation)	1055.52	0.004	0.03269			High	1.91431	1
	DIEQYYSTQIDEMPMNVADLI	1	1	1	P38919	M13(Oxidation); M15(Oxidation)	2520.14	0.005	0.03544			High	1.90317	0
	ELAVQIQK	1	1	1	P38919	Q5(Deamidated)	929.53	0.006	0.04956			High	1.71	0
	DVIAQSQSGTGK	1	1	1	P38919		1190.6	0.007	0.08126			High	1.84596	0
Q9UMS4	Pre-mRNA-processing factor 19 OS=Homo sapiens OX=9606 GN=PRPF19 PE=1 SV=1 - [PRP19_HUMAN]					70.5396	43.25	14	41	504	55.1463	6.60986
	Sequence	# PSMs	# Proteins	# Protein Groups	Protein Group Accessions	Modifications	MH+ [Da]	q-Value	PEP	A2	XCorr A2	B2	XCorr B2	# Missed Cleavages
	YIAENGTDPINNQPLSEEQLIDIK	13	1	1	Q9UMS4	N5(Deamidated)	2715.34	0	6.887e-07			High	4.78852	0
	VTDETSGCSLTCAQFHPDGLIFGTGTMDSQIK	2	1	1	Q9UMS4	C8(Carbamidomethyl); C12(Carbamidomethyl); M27(Oxidation)	3489.56	0	0.0002337			High	3.95607	0
	GKTVPEELVKPEELSK	2	1	1	Q9UMS4		1782.99	0	5.838e-07			High	3.62741	1
	IWSVPNASCVQVVR	2	1	1	Q9UMS4	C9(Carbamidomethyl)	1614.85	0	0.0002337			High	3.37438	0
	YIAENGTDPINNQPLSEEQLIDIK	2	1	1	Q9UMS4		2714.34	0	2.894e-06			High	3.36657	0
	QELSHALYQHDAACR	2	1	1	Q9UMS4	C14(Carbamidomethyl)	1798.82	0	7.503e-06			High	3.28325	0
	EALATLKPQAGLIVPQAVPSSQPSVVGAGEPMDLGELVGMTPEIIQK	3	1	1	Q9UMS4	M32(Oxidation); M40(Oxidation)	4798.49	0	0.0002337			High	3.21096	0
	LQDKATVLTTER	2	1	1	Q9UMS4		1374.76	0	0.0002337			High	2.92781	1
	VTSVVFHPSQDLVFSASPDATIR	2	1	1	Q9UMS4		2473.27	0	0.0002337			High	2.39403	0
	YIAENGTDPINNQPLSEEQLIDIK	3	1	1	Q9UMS4	N5(Deamidated); N11(Deamidated)	2716.32	0	0.0002403			High	2.34694	0
	LIEKYIAENGTDPINNQPLSEEQLIDIK	1	1	1	Q9UMS4	Q23(Deamidated)	3198.66	0	0.0008652			High	2.23131	1
	TLQLDNNFEVK	1	1	1	Q9UMS4		1320.68	0	0.0002362			High	2.22444	0
	SSEQILATLK	1	1	1	Q9UMS4		1089.62	0	0.0003445			High	2.12859	0
	TVPEELVKPEELSK	1	1	1	Q9UMS4		1597.87	0	0.0002337			High	2.10896	0
	FIASTGMDR	1	1	1	Q9UMS4		997.476	0.002	0.01683			High	1.76147	0
	EALATLKPQAGLIVPQAVPSSQPSVVGAGEPMDLGELVGMTPEIIQK	1	1	1	Q9UMS4	M32(Oxidation)	4782.55	0.002	0.01705			High	0.817434	0
	FIASTGMDR	1	1	1	Q9UMS4	M7(Oxidation)	1013.47	0.003	0.01942			High	2.06217	0
	LQDKATVLTTERK	1	1	1	Q9UMS4		1502.86	0.009	0.1153			High	1.01606	2
P35908	Keratin, type II cytoskeletal 2 epidermal OS=Homo sapiens OX=9606 GN=KRT2 PE=1 SV=2 - [K22E_HUMAN]	24.0003	27.23	15	19	53.3808	39.28	19	25	639	65.3932	8.00146
	Sequence	# PSMs	# Proteins	# Protein Groups	Protein Group Accessions	Modifications	MH+ [Da]	q-Value	PEP	A2	XCorr A2	B2	XCorr B2	# Missed Cleavages
	GFSSGSAVVSGGSR	3	2	1	P35908		1254.6	0	0.0002163	High	2.91592	High	3.86263	0
	HGGGGGGFGGGGFGSR	4	2	1	P35908		1320.58	0	0.0002337	High	2.78261	High	3.66116	0
	FLEQQNQVLQTK	4	5	2	P35908;P04264		1475.79	0	0.0002337	High	2.25547	High	3.71008	0
	NLDLDSIIAEVK	2	8	4	P35908;P02538;P04259;P13647		1329.73	0	0.0002337	High	2.12422	High	2.52431	0
	NVQDAIADAEQR	1	2	1	P35908		1329.64	0	0.03374	High	2.12265			0
	YEELQVTVGR	2	2	1	P35908		1193.62	0	0.0002337	High	2.01939	High	2.98841	0
	GSSSGGGYSSGSSSYGSGGR	3	2	1	P35908		1740.71	0	0.0002337	High	1.96	High	2.25465	0
	AQYEEIAQR	1	6	4	P35908;P19013;P02538;P04259		1107.54	0	0.1083	High	1.8356			0
	VDPEIQNVK	2	2	1	P35908		1041.56	0	0.001915	High	1.76822	High	1.73201	0
	TAAENDFVTLKK	3	2	1	P35908		1336.71	0	0.0002337	High	1.70853	High	1.93904	1
	TAAENDFVTLK	1	2	1	P35908		1208.62	0	0.06213	High	1.51835			0
	FASFIDK	1	12	6	P35908;P19013;P02538;P04259;P05787;P13647		827.43	0	0.1333	High	1.33883			0
	STSSFSCLSR	2	2	1	P35908	C7(Carbamidomethyl)	1131.51	0	0.0004499	High	1.24479	High	1.95531	0
	VLYDAEISQIHQSVTDTNVILSMDNSR	3	2	1	P35908	M23(Oxidation)	3064.5	0	0.0002337	High	0.452489	High	1.90595	0
	GGGFGGGSSFGGGSGFSGGGFGGGGFGGGR	2	1	1	P35908		2399.02	0	2.737e-08			High	4.66487	0
	TSQNSELNNMQDLVEDYKK	1	2	1	P35908	M10(Oxidation)	2272.05	0	6.612e-07			High	4.06303	1
	GFSSGSAVVSGGSRR	1	2	1	P35908		1410.71	0	0.0002337			High	2.44958	1
	FASFIDKVR	1	20	5	P35908;P02538;P04259;P05787;P13647		1082.6	0	0.0005581			High	2.27822	1
	VDLLNQEIEFLK	1	2	1	P35908		1460.8	0	0.0002337			High	2.25019	0
	TSQNSELNNMQDLVEDYKK	1	2	1	P35908		2256.05	0	0.0002337			High	1.97603	1
	YLDGLTAER	1	2	1	P35908		1037.53	0	0.0002824			High	1.96507	0
	IEISELNR	1	4	2	P35908;P04264		973.531	0.001	0.005923			High	1.0508	0
	SLVGLGGTK	1	2	1	P35908		831.495	0.003	0.02467			High	1.6157	0
	VDPEIQNVKAQER	1	2	1	P35908		1525.8	0.006	0.2183	High	0.859815			1
	LLRDYQELMNVK	1	5	1	P35908	M9(Oxidation)	1537.8	0.006	0.06217			High	1.09089	1
Q9Y657	Spindlin-1 OS=Homo sapiens OX=9606 GN=SPIN1 PE=1 SV=3 - [SPIN1_HUMAN]	7.45027	8.78	2	3	12.782	37.79	7	10	262	29.5818	6.96143
	Sequence	# PSMs	# Proteins	# Protein Groups	Protein Group Accessions	Modifications	MH+ [Da]	q-Value	PEP	A2	XCorr A2	B2	XCorr B2	# Missed Cleavages
	SSVGPSKPVSQPR	1	1	1	Q9Y657		1325.72	0	0.05602	High	3.21919			0
	VSALEVLPDR	3	1	1	Q9Y657		1098.62	0	0.0002337	High	2.30975	High	2.80347	0
	IMPDSNDSPPAEREPGEVVDSLVGK	2	1	1	Q9Y657	M2(Oxidation)	2654.27	0	0.0002337			High	3.03132	1
	YDGFDCVYGLELNKDER	1	1	1	Q9Y657	C6(Carbamidomethyl)	2092.93	0	0.0001768			High	2.92919	1
	AVEHMFETEDGSKDEWR	1	1	1	Q9Y657	M5(Oxidation)	2081.89	0	0.0002337			High	2.02003	1
	GTVLDQVPVNPSLYLIK	2	1	1	Q9Y657		1856.06	0	0.0002892			High	2.00994	0
	ISDAHLADTMIGK	1	1	1	Q9Y657	M10(Oxidation)	1387.69	0	0.001205			High	1.62951	0
	EPGEVVDSLVGK	1	1	1	Q9Y657		1228.64	0	0.001415			High	0.957486	0
	IMPDSNDSPPAEREPGEVVDSLVGK	1	1	1	Q9Y657	M2(Oxidation); N6(Deamidated)	2655.27	0.007	0.06743			High	0.99561	1
O43172-2	Isoform 2 of U4/U6 small nuclear ribonucleoprotein Prp4 OS=Homo sapiens OX=9606 GN=PRPF4 - [PRP4_HUMAN]					40.2713	42.23	17	20	521	58.2843	7.41553
	Sequence	# PSMs	# Proteins	# Protein Groups	Protein Group Accessions	Modifications	MH+ [Da]	q-Value	PEP	A2	XCorr A2	B2	XCorr B2	# Missed Cleavages
	STVSLDPKDVNLASCAADGSVK	1	2	1	O43172-2	C15(Carbamidomethyl)	2234.1	0	1.613e-07			High	5.11326	1
	DVNLASCAADGSVK	1	2	1	O43172-2	C7(Carbamidomethyl)	1406.66	0	0.0002337			High	3.25301	0
	MLATACWSGLCK	1	2	1	O43172-2	M1(Oxidation); C6(Carbamidomethyl); C11(Carbamidomethyl)	1413.63	0	0.0002337			High	2.76913	0
	TKAPDDLVAPVVK	2	2	1	O43172-2		1352.78	0	0.0002352			High	2.76413	1
	GHNTNVGAIVFHPK	1	2	1	O43172-2		1490.78	0	0.0002337			High	2.69086	0
	LWSLDSDEPVADIEGHTVR	1	2	1	O43172-2		2139.04	0	1.382e-07			High	2.67985	0
	APDDLVAPVVK	1	2	1	O43172-2		1123.64	0	0.0002628			High	2.55909	0
	SKEEYQQTWYHEGPNSLK	1	2	1	O43172-2		2224.03	0	0.0002601			High	2.54004	1
	VMGLDISSDGQLIATCSYDR	1	2	1	O43172-2	M2(Oxidation); C16(Carbamidomethyl)	2217.01	0	0.0002337			High	2.42722	0
	ALGEPITLFGEGPAER	2	2	1	O43172-2		1656.86	0	0.0008156			High	2.29365	0
	FLGTTCYDR	1	2	1	O43172-2	C6(Carbamidomethyl)	1132.51	0	0.0002337			High	2.29358	0
	QINVSTDDSEVK	1	2	1	O43172-2		1334.64	0	0.0003767			High	2.26174	0
	LWIANYSLPR	1	2	1	O43172-2		1232.68	0	0.000477			High	1.94423	0
	ALGEPITLFGEGPAERR	1	2	1	O43172-2		1812.96	0	0.001109			High	1.70983	1
	CVYTIPAHQNLVTGVK	1	2	1	O43172-2	C1(Carbamidomethyl)	1799.94	0	0.0002337			High	1.57946	0
	NILSVVGTDALKK	2	2	1	O43172-2		1357.81	0.001	0.01079			High	2.15935	1
	SLNNFCSQIGDDRPISYCHFSPNSK	1	2	1	O43172-2	C6(Carbamidomethyl); C18(Carbamidomethyl)	2943.33	0.005	0.04556			High	2.01346	0
Q13435	Splicing factor 3B subunit 2 OS=Homo sapiens OX=9606 GN=SF3B2 PE=1 SV=2 - [SF3B2_HUMAN]	2.02523	4.36	3	3	102.128	42.12	30	57	895	100.165	5.66846
	Sequence	# PSMs	# Proteins	# Protein Groups	Protein Group Accessions	Modifications	MH+ [Da]	q-Value	PEP	A2	XCorr A2	B2	XCorr B2	# Missed Cleavages
	AAVLLEQER	1	1	1	Q13435		1028.57	0	0.09568	High	2.02523			0
	VGEPVALSEEER	2	1	1	Q13435		1314.66	0	1.189e-06	High	1.59538	High	3.62381	0
	SSLGQSASETEEDTVSVSKK	2	1	1	Q13435		2068.99	0	7.187e-10			High	4.63891	1
	SSLGQSASETEEDTVSVSK	2	1	1	Q13435		1940.9	0	9.641e-07			High	4.40052	0
	VGEPVALSEEERLKLAQQQAALLMQQEER	1	1	1	Q13435	M24(Oxidation)	3309.72	0	0.0001717			High	3.97621	2
	LAQQQAALLMQQEER	2	1	1	Q13435	M10(Oxidation)	1772.9	0	0.0002337			High	3.96362	0
	ESRQEEMNSQQEEEEMETDAR	3	1	1	Q13435	M7(Oxidation); M16(Oxidation)	2617.03	0	1.579e-06			High	3.76109	1
	AAVLLEQERQQEIAK	1	1	1	Q13435		1725.95	0	5.326e-08			High	3.37531	1
	QLVARPDVVEMHDVTAQDPK	2	1	1	Q13435	M11(Oxidation)	2264.15	0	0.0002337			High	3.12371	0
	LAEIGAPIQGNREELVER	1	1	1	Q13435		1994.07	0	0.0002337			High	3.11507	1
	QEEMNSQQEEEEMETDAR	2	1	1	Q13435	M4(Oxidation); Q8(Deamidated); M13(Oxidation)	2245.85	0	0.0002337			High	3.01778	0
	GPPPPPGDENREMDDPSVGPK	2	1	1	Q13435	M13(Oxidation)	2203.99	0	0.0002337			High	2.78251	1
	IEEAMDGSETPQLFTVLPEKR	2	1	1	Q13435	M5(Oxidation)	2406.17	0	0.0002337			High	2.74422	1
	GPPPPPGDENREMDDPSVGPKIPQALEK	1	1	1	Q13435	M13(Oxidation)	2983.45	0	0.0003326			High	2.73293	2
	LAEIGAPIQGNR	1	1	1	Q13435		1238.68	0	0.0002337			High	2.69407	0
	KIEEAMDGSETPQLFTVLPEKR	2	1	1	Q13435	M6(Oxidation)	2534.28	0	1.295e-06			High	2.64596	2
	VAAPVGPVGPTPTVLPMGAPVPRPR	2	1	1	Q13435	M17(Oxidation)	2449.38	0	0.0002337			High	2.60146	0
	KGPAPELQGVEVALAPEELELDPMAMTQK	2	1	1	Q13435	M24(Oxidation); M26(Oxidation)	3123.56	0	0.0002337			High	2.58701	1
	EQQAQVEKEDFSDMVAEHAAK	2	1	1	Q13435	M14(Oxidation)	2406.08	0	0.0002337			High	2.57148	1
	EKKPGDLSDELR	1	1	1	Q13435		1386.72	0	0.0002337			High	2.43716	1
	TATVGGAMMGSTHIYDMSTVMSR	2	1	1	Q13435	M8(Oxidation); M9(Oxidation); M17(Oxidation)	2452.06	0	0.0002337			High	2.37811	0
	GIEKPPFELPDFIK	2	1	1	Q13435		1629.9	0	0.0002337			High	2.30041	0
	MNRFTVAELK	1	1	1	Q13435	M1(Oxidation)	1224.64	0	0.002422			High	2.28792	1
	VGEPVALSEEERLK	1	1	1	Q13435		1555.83	0	0.0002337			High	2.2239	1
	GPPPPPGDENREMDDPSVGPK	1	1	1	Q13435		2187.99	0	0.0003488			High	2.21633	1
	MGTPVPRPPQDMGQIGVR	1	1	1	Q13435	M1(Oxidation); M12(Oxidation)	1967.98	0	0.0002337			High	2.14093	0
	VPPPWLIAMQR	4	1	1	Q13435	M9(Oxidation)	1323.73	0	0.001664			High	2.11793	0
	ISLGMPVGPNAHK	1	1	1	Q13435	M5(Oxidation)	1336.7	0	0.0008942			High	2.07522	0
	TATVGGAMMGSTHIYDMSTVMSR	1	1	1	Q13435	M8(Oxidation); M9(Oxidation)	2436.07	0	0.0002381			High	2.07327	0
	VAAPVGPVGPTPTVLPMGAPVPRPR	1	1	1	Q13435		2433.38	0	0.0002337			High	2.04751	0
	ISLGMPVGPNAHK	1	1	1	Q13435		1320.71	0	0.0002337			High	1.82373	0
	YGPPPSYPNLK	1	1	1	Q13435		1232.63	0	0.002393			High	1.79167	0
	IEEAMDGSETPQLFTVLPEK	1	1	1	Q13435	M5(Oxidation)	2250.09	0	0.001235			High	1.5313	0
	QLVARPDVVEMHDVTAQDPK	1	1	1	Q13435		2248.14	0	0.00224			High	0.931214	0
	TGIQEMREALQEKEEQK	1	1	1	Q13435	M6(Oxidation)	2063.01	0.001	0.009385			High	1.58776	2
	TGIQEMR	1	1	1	Q13435		834.415	0.001	0.007178			High	1.40703	0
	IEEAMDGSETPQLFTVLPEKR	1	1	1	Q13435	M5(Oxidation); Q12(Deamidated)	2407.17	0.003	0.02361			High	1.36472	1
	MGTPVPRPPQDMGQIGVR	1	1	1	Q13435	M1(Oxidation)	1951.98	0.005	0.03743			High	2.03766	0
	QEEMNSQQEEEEMETDAR	1	1	1	Q13435	M4(Oxidation); M13(Oxidation)	2244.85	0.006	0.2202	High	0.919634			0
	KGPAPELQGVEVALAPEELELDPMAMTQK	2	1	1	Q13435	M24(Oxidation)	3107.57	0.007	0.07941			High	0.526983	1
Q13242	Serine/arginine-rich splicing factor 9 OS=Homo sapiens OX=9606 GN=SRSF9 PE=1 SV=1 - [SRSF9_HUMAN]					18.5898	42.08	11	11	221	25.5264	8.646
	Sequence	# PSMs	# Proteins	# Protein Groups	Protein Group Accessions	Modifications	MH+ [Da]	q-Value	PEP	A2	XCorr A2	B2	XCorr B2	# Missed Cleavages
	EAGDVCYADVQKDGVGMVEYLR	1	1	1	Q13242	C6(Carbamidomethyl); M17(Oxidation)	2490.12	0	4.826e-06			High	3.48886	1
	IYVGNLPTDVR	1	1	1	Q13242		1246.68	0	0.0002337			High	2.57499	0
	EAGDVCYADVQK	1	1	1	Q13242	C6(Carbamidomethyl)	1354.59	0	0.0002337			High	2.39372	0
	FEDPRDAEDAIYGR	1	1	1	Q13242		1653.75	0	0.0002337			High	2.35952	1
	NGYDYGQCR	1	1	1	Q13242	C8(Carbamidomethyl)	1132.45	0	0.0002337			High	2.22037	0
	DAEDAIYGR	1	1	1	Q13242		1009.46	0	0.0005486			High	2.04591	0
	HGLVPFAFVR	1	1	1	Q13242		1142.65	0	0.001647			High	1.5675	0
	IYVGNLPTDVREK	1	1	1	Q13242		1503.82	0.002	0.01363			High	1.72655	1
	SHEGETSYIR	1	1	1	Q13242		1178.54	0.002	0.01412			High	1.6209	0
	LRVEFPR	1	4	2	Q13242;Q07955		916.537	0.005	0.04015			High	1.88551	1
	DLEDLFYK	1	1	1	Q13242		1042.51	0.005	0.03771			High	0.743597	0
P62805	Histone H4 OS=Homo sapiens OX=9606 GN=HIST1H4A PE=1 SV=2 - [H4_HUMAN]	1.97479	21.36	2	2	22.5245	41.75	5	11	103	11.3604	11.356
	Sequence	# PSMs	# Proteins	# Protein Groups	Protein Group Accessions	Modifications	MH+ [Da]	q-Value	PEP	A2	XCorr A2	B2	XCorr B2	# Missed Cleavages
	ISGLIYEETR	2	1	1	P62805		1180.62	0	0.0002337	High	1.97479	High	3.32888	0
	DNIQGITKPAIR	3	1	1	P62805		1325.76	0	0.0003288	High	1.58225	High	2.84277	0
	TVTAMDVVYALKR	2	1	1	P62805	M5(Oxidation)	1482.8	0	0.0002337			High	2.73961	1
	TVTAMDVVYALK	2	1	1	P62805	M5(Oxidation)	1326.7	0	0.0002337			High	2.56969	0
	TVTAMDVVYALKR	1	1	1	P62805		1466.8	0	0.0002337			High	2.03217	1
	VFLENVIR	1	1	1	P62805		989.579	0	0.001472			High	1.79728	0
	DNIQGITKPAIR	2	1	1	P62805	Q4(Deamidated)	1326.74	0	0.0002337			High	1.61072	0
Q9BUQ8	Probable ATP-dependent RNA helicase DDX23 OS=Homo sapiens OX=9606 GN=DDX23 PE=1 SV=3 - [DDX23_HUMAN]					60.955	41.71	33	42	820	95.5239	9.5542
	Sequence	# PSMs	# Proteins	# Protein Groups	Protein Group Accessions	Modifications	MH+ [Da]	q-Value	PEP	A2	XCorr A2	B2	XCorr B2	# Missed Cleavages
	AGAKDILVATDVAGR	2	1	1	Q9BUQ8		1456.81	0	0.0002337			High	3.67651	1
	MGCEIVIATPGR	1	1	1	Q9BUQ8	M1(Oxidation); C3(Carbamidomethyl)	1319.64	0	0.0002337			High	3.33214	0
	ILEHMPVSNQKPDTDEAEDPEKMLANFESGK	1	1	1	Q9BUQ8	M5(Oxidation); M23(Oxidation)	3531.63	0	0.0002337			High	3.26169	1
	GIDIQDVSMVVNYDMAK	3	1	1	Q9BUQ8	M9(Oxidation); M15(Oxidation)	1929.9	0	0.0002337			High	3.1764	0
	ELAQQIEEETIK	2	1	1	Q9BUQ8		1430.74	0	0.0002337			High	2.73653	0
	ILEHMPVSNQKPDTDEAEDPEK	1	1	1	Q9BUQ8	M5(Oxidation)	2538.16	0	0.0002337			High	2.70957	0
	CTYVVLDEADR	1	1	1	Q9BUQ8	C1(Carbamidomethyl)	1340.62	0	0.0003128			High	2.67417	0
	YRQTVMFTATMPPAVER	1	1	1	Q9BUQ8	M6(Oxidation); M11(Oxidation)	2029.98	0	0.0002337			High	2.65457	1
	CTYVVLDEADRMIDMGFEPDVQK	1	1	1	Q9BUQ8	C1(Carbamidomethyl); M12(Oxidation); M15(Oxidation)	2763.22	0	0.0003042			High	2.59445	1
	DILVATDVAGR	1	1	1	Q9BUQ8		1129.63	0	0.0002337			High	2.50626	0
	IEESDQGPYAIILAPTR	2	1	1	Q9BUQ8		1872.98	0	1.819e-05			High	2.44756	0
	MIDMGFEPDVQK	1	1	1	Q9BUQ8	M1(Oxidation); M4(Oxidation)	1441.64	0	0.0006552			High	2.44391	0
	QTVMFTATMPPAVER	2	1	1	Q9BUQ8	M4(Oxidation); M9(Oxidation)	1710.82	0	0.0007787			High	2.33839	0
	NIEDYIHR	1	1	1	Q9BUQ8		1059.52	0	0.0002577			High	2.27289	0
	QAILESPVSSCPPELANHPDAQHKPGTILTK	1	1	1	Q9BUQ8	C11(Carbamidomethyl)	3335.7	0	0.0002497			High	2.22591	0
	VFLMSESEKR	2	1	1	Q9BUQ8	M4(Oxidation)	1241.62	0	0.0002713			High	2.20969	1
	LIDVLENR	1	1	1	Q9BUQ8		971.553	0	0.000401			High	2.13271	0
	CGYKEPTPIQR	1	1	1	Q9BUQ8	C1(Carbamidomethyl)	1348.67	0	0.000998			High	2.13048	1
	QAIPIGLQNRDIIGVAETGSGK	1	1	1	Q9BUQ8		2237.23	0	0.0002337			High	2.09571	1
	AQPLSLEELLAKK	1	1	1	Q9BUQ8		1439.85	0	0.0002337			High	1.98001	1
	TVAVIGGISR	1	1	1	Q9BUQ8		972.584	0	0.002947			High	1.84937	0
	IDRIEESDQGPYAIILAPTR	1	1	1	Q9BUQ8		2257.18	0	0.0002337			High	1.77934	1
	AQPLSLEELLAK	1	1	1	Q9BUQ8	Q2(Deamidated)	1312.74	0	0.0009745			High	1.40474	0
	QFQDLGR	1	1	1	Q9BUQ8		863.435	0.001	0.00915			High	1.99094	0
	SGVAITFLTK	1	1	1	Q9BUQ8		1036.61	0.002	0.01296			High	1.43665	0
	GQEQREFALSNLK	1	1	1	Q9BUQ8		1519.79	0.003	0.0229			High	1.20361	1
	GIDIQDVSMVVNYDMAK	1	1	1	Q9BUQ8	M15(Oxidation)	1913.9	0.003	0.02279			High	0.900631	0
	GFIAGIDLKQQK	1	1	1	Q9BUQ8		1317.75	0.003	0.02219			High	0.759953	1
	FYGDLMEK	1	1	1	Q9BUQ8	M6(Oxidation)	1018.46	0.004	0.03422			High	1.03815	0
	GFIAGIDLK	1	1	1	Q9BUQ8		933.54	0.006	0.05642			High	1.53591	0
	IFREDYSITTK	1	1	1	Q9BUQ8		1372.71	0.006	0.04897			High	1.47324	1
	AQPLSLEELLAK	1	1	1	Q9BUQ8		1311.75	0.007	0.07855			High	1.21496	0
	EDSAVFYELK	1	1	1	Q9BUQ8		1200.58	0.007	0.07837			High	1.02615	0
	VFLMSESEK	1	1	1	Q9BUQ8	M4(Oxidation)	1085.52	0.008	0.0928			High	1.46456	0
	KLDEMTDRDWR	1	1	1	Q9BUQ8	M5(Oxidation)	1480.69	0.008	0.08962			High	1.35019	2
P62979	Ubiquitin-40S ribosomal protein S27a OS=Homo sapiens OX=9606 GN=RPS27A PE=1 SV=2 - [RS27A_HUMAN]	2.59373	18.59	2	4	13.6646	41.67	6	12	156	17.9535	9.64209
	Sequence	# PSMs	# Proteins	# Protein Groups	Protein Group Accessions	Modifications	MH+ [Da]	q-Value	PEP	A2	XCorr A2	B2	XCorr B2	# Missed Cleavages
	TITLEVEPSDTIENVK	4	5	1	P62979		1787.93	0	1.037e-06	High	2.59373	High	3.9603	0
	IQDKEGIPPDQQR	8	5	1	P62979		1523.78	0	0.0002505	High	1.46311	High	2.26817	1
	ECPSDECGAGVFMASHFDR	1	1	1	P62979	C2(Carbamidomethyl); C7(Carbamidomethyl); M13(Oxidation)	2187.85	0	0.0002337			High	2.92305	0
	TITLEVEPSDTIENVKAK	1	5	1	P62979		1987.06	0	0.0007994			High	1.64236	1
	TLSDYNIQK	1	5	1	P62979		1081.56	0.003	0.02375			High	1.65847	0
	QLEDGRTLSDYNIQK	1	5	1	P62979		1779.89	0.003	0.02315			High	1.16701	1
O75533	Splicing factor 3B subunit 1 OS=Homo sapiens OX=9606 GN=SF3B1 PE=1 SV=3 - [SF3B1_HUMAN]	3.44851	8.67	7	7	148.512	41.26	49	78	1304	145.738	7.09326
	Sequence	# PSMs	# Proteins	# Protein Groups	Protein Group Accessions	Modifications	MH+ [Da]	q-Value	PEP	A2	XCorr A2	B2	XCorr B2	# Missed Cleavages
	VQENCIDLVGR	2	1	1	O75533	C5(Carbamidomethyl)	1302.65	0	0.0002337	High	1.83474	High	3.54849	0
	NRPLSDEELDAMFPEGYK	2	1	1	O75533	M12(Oxidation)	2126.97	0	9.584e-07	High	1.62325	High	3.70279	0
	WDQTADQTPGATPK	2	1	1	O75533		1515.71	0	0.0002337	High	1.61377	High	3.78085	0
	AALDEAQGVGLDSTGYYDQEIYGGSDSR	3	2	1	O75533		2937.31	0	7.188e-07	High	1.59371	High	3.87784	0
	QQAADLISR	2	1	1	O75533		1001.54	0	0.0006609	High	1.33653	High	2.69157	0
	QCCGTDGVEANYIK	2	1	1	O75533	C2(Carbamidomethyl); C3(Carbamidomethyl)	1614.69	0	0.0002337	High	1.15375	High	3.30083	0
	LLVDVDESTLSPEEQKER	1	1	1	O75533		2087.05	0	1.473e-09			High	4.69599	1
	KAALDEAQGVGLDSTGYYDQEIYGGSDSR	2	2	1	O75533		3065.41	0	1.323e-09			High	4.60818	1
	AGELKVVNGAAASQPPSKR	2	1	1	O75533	N8(Deamidated)	1881.02	0	3.245e-05			High	4.21077	2
	VRQQAADLISR	2	1	1	O75533		1256.71	0	0.0002349			High	3.71167	1
	KLTATPTPLGGMTGFHMQTEDR	2	1	1	O75533	M12(Oxidation); M17(Oxidation)	2421.16	0	0.0002337			High	3.68721	1
	LTATPTPLGGMTGFHMQTEDR	1	1	1	O75533	M11(Oxidation); M16(Oxidation)	2293.07	0	0.0001033			High	3.57553	0
	TDRGGDSIGETPTPGASK	1	1	1	O75533		1745.84	0	0.0002337			High	3.55144	1
	DTPGHGSGWAETPR	1	1	1	O75533		1467.66	0	2.596e-05			High	3.53054	0
	VPELNVQNGVLK	1	1	1	O75533	N8(Deamidated)	1310.73	0	0.0001606			High	3.32498	0
	WDETPASQMGGSTPVLTPGK	2	1	1	O75533	M9(Oxidation)	2074.98	0	0.0002337			High	3.30003	0
	NRPLSDEELDAMFPEGYK	1	1	1	O75533		2110.97	0	0.000181			High	3.22048	0
	KLSSWDQAETPGHTPSLR	2	1	1	O75533		2010	0	0.0002337			High	3.20074	1
	THEDIEAQIR	2	2	1	O75533		1211.6	0	0.001583			High	3.18813	0
	RWDQTADQTPGATPK	1	1	1	O75533		1671.81	0	0.0002337			High	3.08993	1
	GGDSIGETPTPGASK	1	1	1	O75533		1373.66	0	0.0002337			High	3.03417	0
	VPELNVQNGVLK	1	1	1	O75533		1309.75	0	0.0002337			High	2.98942	0
	MTPPIKDLLPR	3	1	1	O75533	M1(Oxidation)	1296.73	0	0.0002337			High	2.91515	1
	QLVDTTVELANK	1	1	1	O75533		1330.72	0	0.0002337			High	2.76604	0
	IADRGAEYVSAR	1	1	1	O75533		1307.67	0	0.0005227			High	2.69521	1
	VQENCIDLVGR	2	1	1	O75533	N4(Deamidated); C5(Carbamidomethyl)	1303.63	0	0.0002337			High	2.56625	0
	LDPFADGGKTPDPK	1	1	1	O75533		1457.73	0	0.000236			High	2.56045	1
	VGAAEIISR	1	1	1	O75533		915.527	0	0.0002337			High	2.55665	0
	SRWDETPASQMGGSTPVLTPGK	1	1	1	O75533	M11(Oxidation)	2318.11	0	0.0002337			High	2.5155	1
	AGELKVVNGAAASQPPSK	1	1	1	O75533	N8(Deamidated)	1724.92	0	0.0002337			High	2.43134	1
	AAGLATMISTMRPDIDNMDEYVR	2	1	1	O75533	M7(Oxidation); M11(Oxidation); M18(Oxidation)	2618.2	0	0.0002337			High	2.4201	0
	IVDDLKDEAEQYR	1	1	1	O75533		1593.78	0	0.0002337			High	2.35731	1
	IWDPTPSHTPAGAATPGR	1	1	1	O75533		1831.91	0	0.0002337			High	2.2977	0
	SVNDQPSGNLPFLKPDDIQYFDK	1	1	1	O75533		2637.28	0	0.0002337			High	2.28071	0
	TDRGGDSIGETPTPGASKR	2	1	1	O75533		1901.93	0	0.0002764			High	2.25589	2
	FAGYVTSIAATELEDDDDDYSSSTSLLGQK	2	2	1	O75533		3198.43	0	0.0002337			High	2.23505	0
	GGDSIGETPTPGASKR	1	1	1	O75533		1529.76	0	0.0002337			High	2.22774	1
	IYNDDKNTYIR	2	1	1	O75533		1414.7	0	0.0002337			High	2.17582	1
	ATVNTFGYIAK	1	1	1	O75533		1184.63	0	0.003356			High	2.12338	0
	KAALDEAQGVGLDSTGYYDQEIYGGSDSR	2	2	1	O75533	Q20(Deamidated)	3066.4	0	0.0002674			High	2.10085	1
	VLPPPAGYVPIR	4	1	1	O75533		1278.76	0	0.0002353			High	2.06421	0
	EVMLILIR	1	1	1	O75533	M3(Oxidation)	1002.6	0	0.00164			High	1.93681	0
	AIVNVIGMHK	1	1	1	O75533	M8(Oxidation)	1097.62	0	0.001328			High	1.88841	0
	MTPPIKDLLPR	1	1	1	O75533		1280.74	0	0.0002337			High	1.71432	1
	VEGREIISNLAK	1	1	1	O75533		1328.75	0	0.0004594			High	1.69623	1
	QLVDTTVELANKVGAAEIISR	1	1	1	O75533		2227.23	0	0.000402			High	1.43494	1
	TERDTPGHGSGWAETPR	1	1	1	O75533		1853.85	0.001	0.01057			High	2.27664	1
	KLTATPTPLGGMTGFHMQTEDRTMK	1	1	1	O75533	M12(Oxidation); M17(Oxidation); M24(Oxidation)	2797.34	0.001	0.01095			High	1.82365	2
	AALDEAQGVGLDSTGYYDQEIYGGSDSR	4	2	1	O75533	Q7(Deamidated)	2938.3	0.001	0.008346			High	1.43767	0
	RATVNTFGYIAK	1	1	1	O75533		1340.73	0.002	0.01374			High	1.95726	1
	TMIISPERLDPFADGGK	1	1	1	O75533	M2(Oxidation)	1862.93	0.002	0.01247			High	1.88775	1
	AAGLATMISTMRPDIDNMDEYVR	1	1	1	O75533	M11(Oxidation); M18(Oxidation)	2602.19	0.002	0.01219			High	1.78332	0
	IWDPTPSHTPAGAATPGRGDTPGHATPGHGGATSSAR	1	1	1	O75533		3546.68	0.002	0.01522			High	1.50847	1
	TYMDVMREQHLTKEER	1	1	1	O75533	M3(Oxidation); M6(Oxidation)	2097.97	0.002	0.013			High	1.27267	2
	TMIISPER	1	2	1	O75533	M2(Oxidation)	962.495	0.004	0.02634			High	2.11468	0
	WDETPGR	1	1	1	O75533		860.388	0.004	0.02641			High	1.98498	0
	GDTPGHATPGHGGATSSAR	1	1	1	O75533		1733.8	0.007	0.2352	High	1.06937			0
P35527	cRAP K1C9_HUMAN Keratin, type I cytoskeletal 9 OS=Homo sapiens GN=KRT9 PE=1 SV=3	43.65	32.91	14	22	46.4585	40.93	18	27	623	62.0919	5.30029
	Sequence	# PSMs	# Proteins	# Protein Groups	Protein Group Accessions	Modifications	MH+ [Da]	q-Value	PEP	A2	XCorr A2	B2	XCorr B2	# Missed Cleavages
	GGSGGSHGGGSGFGGESGGSYGGGEEASGSGGGYGGGSGK	5	2	1	P35527		3223.29	0	1.35031e-21	High	4.73072	High	8.31954	0
	SGGGGGGGLGSGGSIR	3	2	1	P35527		1232.6	0	0.008771	High	4.54576	High	3.15909	0
	QGVDADINGLR	2	2	1	P35527		1157.59	0	0.0002337	High	3.5616	High	3.59924	0
	FSSSSGYGGGSSR	4	2	1	P35527		1235.53	0	0.07848	High	3.37142	High	1.9099	0
	DIENQYETQITQIEHEVSSSGQEVQSSAK	1	2	1	P35527	Q12(Deamidated)	3265.52	0	0.01139	High	2.48849			0
	QGVDADINGLR	2	2	1	P35527	N8(Deamidated)	1158.58	0	0.06153	High	2.46012			0
	QEYEQLIAK	2	2	1	P35527		1121.59	0	0.003058	High	2.34685	High	2.60218	0
	GGSGGSYGGGGSGGGYGGGSGSR	4	2	1	P35527		1791.73	0	1.022e-09	High	2.32641	High	4.61893	0
	TLNDMRQEYEQLIAK	2	2	1	P35527	M5(Oxidation)	1867.92	0	0.09992	High	2.05217	High	1.53234	1
	TLLDIDNTR	3	2	1	P35527		1060.56	0	0.1197	High	1.83576	High	1.88285	0
	QFSSSYLSR	2	2	1	P35527		1074.51	0	0.0002705	High	1.61439	High	2.7673	0
	MTLDDFR	4	2	1	P35527	M1(Oxidation)	913.409	0	0.005481	High	1.52974	High	2.32141	0
	STMQELNSR	2	2	1	P35527	M3(Oxidation)	1081.5	0	0.1256	High	1.4007	High	1.75842	0
	VQALEEANNDLENK	1	2	1	P35527		1586.77	0	0.04163	High	1.37484			0
	IKFEMEQNLR	3	2	1	P35527	M5(Oxidation)	1323.67	0	0.002296	High	1.36997	High	1.41008	1
	GGGGSFGYSYGGGSGGGFSASSLGGGFGGGSR	1	2	1	P35527		2705.16	0	0.0002337			High	2.46112	0
	KDIENQYETQITQIEHEVSSSGQEVQSSAK	1	2	1	P35527		3392.59	0	0.0002337			High	2.28465	1
	QVLDNLTMEK	1	2	1	P35527	M8(Oxidation)	1206.6	0	0.005399			High	2.09074	0
	MTLDDFR	1	2	1	P35527		897.413	0	0.001391			High	1.84073	0
	STMQELNSR	1	2	1	P35527		1065.5	0	0.0009004			High	1.65351	0
	LASYLDKVQALEEANNDLENK	1	2	1	P35527		2377.2	0	0.0008131			High	1.09731	1
	DIENQYETQITQIEHEVSSSGQEVQSSAK	1	2	1	P35527		3264.5	0.002	0.01449			High	1.04501	0
	IKFEMEQNLR	1	2	1	P35527		1307.68	0.003	0.0221			High	0.91925	1
	LASYLDK	1	9	6	P13645;P35527;P02533;P08779;Q04695;P08727		809.44	0.007	0.07448			High	1.51084	0
P62316	Small nuclear ribonucleoprotein Sm D2 OS=Homo sapiens OX=9606 GN=SNRPD2 PE=1 SV=1 - [SMD2_HUMAN]					22.3023	40.68	7	10	118	13.5182	9.90576
	Sequence	# PSMs	# Proteins	# Protein Groups	Protein Group Accessions	Modifications	MH+ [Da]	q-Value	PEP	A2	XCorr A2	B2	XCorr B2	# Missed Cleavages
	REEEEFNTGPLSVLTQSVK	2	2	1	P62316		2163.09	0	0.0002337			High	3.43178	1
	SEMTPEELQKREEEEFNTGPLSVLTQSVK	1	1	1	P62316	M3(Oxidation)	3351.63	0	0.0002337			High	3.17364	2
	SEMTPEELQK	1	1	1	P62316	M3(Oxidation)	1207.55	0	0.0008518			High	2.56239	0
	EEEEFNTGPLSVLTQSVK	2	2	1	P62316		2006.99	0	0.0002337			High	2.50581	0
	SEMTPEELQKR	1	1	1	P62316	M3(Oxidation)	1363.65	0	0.0002337			High	2.49911	1
	GDSVIVVLR	1	2	1	P62316		957.573	0	0.0002337			High	2.40678	0
	NNTQVLINCR	2	2	1	P62316	C9(Carbamidomethyl)	1231.61	0	0.0002337			High	2.40644	0
Q5VT52-2	Isoform 2 of Regulation of nuclear pre-mRNA domain-containing protein 2 OS=Homo sapiens OX=9606 GN=RPRD2 - [RPRD2_HUMAN]					110.757	40.59	41	61	1424	152.494	7.32764
	Sequence	# PSMs	# Proteins	# Protein Groups	Protein Group Accessions	Modifications	MH+ [Da]	q-Value	PEP	A2	XCorr A2	B2	XCorr B2	# Missed Cleavages
	GTPSDGVSLSNLTQPSLTATDQQQQEEHYR	3	3	1	Q5VT52-2		3287.54	0	2.508e-07			High	4.70057	0
	SFNYSPNSSTSEVSSTSASK	2	4	1	Q5VT52-2		2066.92	0	1.719e-06			High	4.18525	0
	GPTSTSIDNIDGTPVRDER	1	4	1	Q5VT52-2		2029.98	0	0.0002337			High	4.08566	1
	SGTPTQDEMMDKPTSSSVDTMSLLSK	2	4	1	Q5VT52-2	M9(Oxidation); M10(Oxidation); M21(Oxidation)	2821.26	0	3.737e-05			High	4.06436	0
	NTGVSPASRPSPGTPTSPSNLTSGLK	1	4	1	Q5VT52-2		2510.28	0	0.0002315			High	3.91794	0
	LESESTSPSLEMK	1	4	1	Q5VT52-2		1437.68	0	0.0001555			High	3.7179	0
	SGTPTQDEMMDKPTSSSVDTMSLLSK	2	4	1	Q5VT52-2	M9(Oxidation); M10(Oxidation)	2805.25	0	1.892e-07			High	3.62012	0
	VSSSCLDLPDSTEEKGAPIETLGYHSASNR	1	3	1	Q5VT52-2	C5(Carbamidomethyl)	3220.51	0	2.598e-05			High	3.48856	1
	ASIGQSPGLPSTTFK	2	4	1	Q5VT52-2		1490.79	0	0.0001761			High	3.46921	0
	MSGEPIQTVESIR	2	3	1	Q5VT52-2	M1(Oxidation)	1462.72	0	1.674e-06			High	3.42263	0
	GTPSDGVSLSNLTQPSLTATDQQQQEEHYRIETR	1	3	1	Q5VT52-2		3786.84	0	0.0002341			High	3.24917	1
	LSSSPGLFGAFSVR	2	4	1	Q5VT52-2		1424.76	0	5.913e-05			High	3.23502	0
	APQFQESVGSFR	1	3	1	Q5VT52-2		1352.66	0	8.501e-05			High	2.94027	0
	LESESTSPSLEMK	1	4	1	Q5VT52-2	M12(Oxidation)	1453.67	0	0.0002337			High	2.88624	0
	ALLDSSENCDR	1	4	1	Q5VT52-2	C9(Carbamidomethyl)	1279.56	0	0.0002908			High	2.85766	0
	SAVSTSVPTKPTENISK	2	4	1	Q5VT52-2		1745.92	0	0.0001829			High	2.79481	0
	LSDTTEYQPILSSYSHR	1	4	1	Q5VT52-2		1996.96	0	0.0002337			High	2.78235	0
	IWEDRNVYPEEMIVALR	1	5	1	Q5VT52-2	M12(Oxidation)	2149.08	0	0.0002337			High	2.77828	1
	IISPGSSTPSSTR	1	4	1	Q5VT52-2		1289.67	0	0.0002337			High	2.71317	0
	DAPTHLPSVDLSNPFTK	2	3	1	Q5VT52-2		1838.93	0	0.0002337			High	2.67302	0
	ESFADVLPEAAALVKDPSVSK	1	5	1	Q5VT52-2		2173.14	0	0.0002337			High	2.62406	1
	MSGEPIQTVESIRVPGK	1	3	1	Q5VT52-2	M1(Oxidation)	1843.96	0	0.0002337			High	2.58239	1
	SEDQIELKEK	2	4	1	Q5VT52-2		1218.62	0	0.0007268			High	2.46628	1
	LSDTTEYQPILSSYSHR	1	4	1	Q5VT52-2	Q8(Deamidated)	1997.95	0	0.0002337			High	2.33811	0
	EFEEASSKLEEFVNGLDK	1	4	1	Q5VT52-2	N14(Deamidated)	2071.98	0	0.0002518			High	2.28191	1
	VDVCSTETLK	1	4	1	Q5VT52-2	C4(Carbamidomethyl)	1151.56	0	0.0004907			High	2.17748	0
	SLFSPQNTLAAPTGHPPTSGVEK	2	3	1	Q5VT52-2		2336.2	0	0.0005078			High	2.15794	0
	ESFADVLPEAAALVK	1	5	1	Q5VT52-2		1559.83	0	0.0005595			High	2.12889	0
	QLSTMRVDVCSTETLK	1	4	1	Q5VT52-2	M5(Oxidation); C10(Carbamidomethyl)	1883.92	0	0.0002454			High	2.00167	1
	ISSILSSLTSVMK	3	4	1	Q5VT52-2	M12(Oxidation)	1381.76	0	0.0002337			High	1.99725	0
	ELSNSVSTYRPFGLGSESPYK	1	4	1	Q5VT52-2		2318.14	0	0.0003652			High	1.99379	0
	VEITPESILSALSK	1	4	1	Q5VT52-2		1486.83	0	0.0004			High	1.93758	0
	TQTQSAPALQGLSSLLQSVTGNPVPASEAASQSTSASPANTTVSTIK	1	4	1	Q5VT52-2		4584.34	0	0.0007314			High	1.62903	0
	VSSSCLDLPDSTEEKGAPIETLGYHSASNRR	1	3	1	Q5VT52-2	C5(Carbamidomethyl)	3376.62	0.001	0.006538			High	2.78948	2
	VSSSCLDLPDSTEEK	1	3	1	Q5VT52-2	C5(Carbamidomethyl)	1666.75	0.001	0.01015			High	1.82813	0
	ISSILSSLTSVMK	1	4	1	Q5VT52-2		1365.76	0.001	0.00644			High	1.67427	0
	SQALIEELLLYK	1	4	1	Q5VT52-2		1419.81	0.001	0.01075			High	1.52553	0
	SAFPPSVR	2	4	1	Q5VT52-2		860.46	0.002	0.01513			High	1.53903	0
	NLPSSAQPFIPK	1	4	1	Q5VT52-2		1298.71	0.002	0.01462			High	1.39454	0
	APQFQESVGSFR	1	3	1	Q5VT52-2	Q5(Deamidated)	1353.64	0.002	0.01702			High	1.31019	0
	LEEFVNGLDKQVK	1	4	1	Q5VT52-2		1518.82	0.003	0.02223			High	1.2572	1
	TPAPATTTSHNPLANILSK	1	4	1	Q5VT52-2		1934.05	0.005	0.04674			High	1.54479	0
	GPPFFAPK	1	3	1	Q5VT52-2		860.466	0.006	0.04944			High	1.40038	0
	DLNGPGLSR	1	3	1	Q5VT52-2	N3(Deamidated)	929.47	0.006	0.05105			High	1.29779	0
	GRNLPSSAQPFIPK	1	4	1	Q5VT52-2		1511.83	0.007	0.07751			High	1.4446	1
	MSGEPIQTVESIRVPGKGNR	1	3	1	Q5VT52-2	M1(Oxidation)	2171.12	0.008	0.08786			High	1.97059	2
P31943	Heterogeneous nuclear ribonucleoprotein H OS=Homo sapiens OX=9606 GN=HNRNPH1 PE=1 SV=4 - [HNRH1_HUMAN]					44.9369	40.53	12	22	449	49.1984	6.30322
	Sequence	# PSMs	# Proteins	# Protein Groups	Protein Group Accessions	Modifications	MH+ [Da]	q-Value	PEP	A2	XCorr A2	B2	XCorr B2	# Missed Cleavages
	HTGPNSPDTANDGFVR	2	2	2	P31943;P55795		1684.77	0	0.0002337			High	3.98689	0
	YGDGGSTFQSTTGHCVHMR	2	1	1	P31943	C15(Carbamidomethyl); M18(Oxidation)	2113.88	0	3.288e-06			High	3.88798	0
	ATENDIYNFFSPLNPVR	2	2	2	P52597;P31943		1996.98	0	0.0002337			High	3.30641	0
	EGRPSGEAFVELESEDEVK	1	1	1	P31943		2106.98	0	2.68e-05			High	3.30207	0
	STGEAFVQFASQEIAEK	4	2	2	P31943;P55795		1841.9	0	0.0002337			High	3.29561	0
	GAYGGGYGGYDDYNGYNDGYGFGSDR	1	1	1	P31943		2717.05	0	0.0002337			High	3.04955	0
	DLNYCFSGMSDHR	2	2	2	P31943;P55795	C5(Carbamidomethyl); M9(Oxidation)	1617.64	0	0.0002338			High	2.91206	0
	VHIEIGPDGR	1	3	3	P52597;P31943;P55795		1092.58	0	0.001211			High	2.45999	0
	SNNVEMDWVLK	1	1	1	P31943	M6(Oxidation)	1350.64	0	0.0002593			High	2.22592	0
	GLPWSCSADEVQR	2	1	1	P31943	C6(Carbamidomethyl)	1504.68	0	0.0002337			High	2.10965	0
	SNNVEMDWVLK	1	1	1	P31943		1334.64	0	0.0002337			High	2.00486	0
	FFSDCKIQNGAQGIR	1	1	1	P31943	C5(Carbamidomethyl)	1740.86	0	0.001178			High	1.90138	1
	YIEIFK	2	2	2	P31943;P55795		812.456	0.005	0.03731			High	1.14176	0
Q7RTV0	PHD finger-like domain-containing protein 5A OS=Homo sapiens OX=9606 GN=PHF5A PE=1 SV=1 - [PHF5A_HUMAN]	3.08263	19.09	2	3	8.13272	28.18	4	4	110	12.397	8.41162
	Sequence	# PSMs	# Proteins	# Protein Groups	Protein Group Accessions	Modifications	MH+ [Da]	q-Value	PEP	A2	XCorr A2	B2	XCorr B2	# Missed Cleavages
	ICDECNYGSYQGR	2	1	1	Q7RTV0	C2(Carbamidomethyl); C5(Carbamidomethyl)	1621.64	0	0.01072	High	3.08263			0
	CVICGGPGVSDAYYCK	1	1	1	Q7RTV0	C1(Carbamidomethyl); C4(Carbamidomethyl); C15(Carbamidomethyl)	1805.77	0	1.111e-05			High	3.69882	0
	TDLFYER	1	1	1	Q7RTV0		943.453	0	0.0007839			High	2.3638	0
	IVNLGSSKTDLFYER	1	1	1	Q7RTV0		1741.92	0	0.0002337			High	1.85112	1
	IVNLGSSK	2	1	1	Q7RTV0		817.478	0.002	0.1536	High	1.50811	High	2.0701	0
P09661	U2 small nuclear ribonucleoprotein A' OS=Homo sapiens OX=9606 GN=SNRPA1 PE=1 SV=2 - [RU2A_HUMAN]					31.458	40	13	17	255	28.3981	8.6167
	Sequence	# PSMs	# Proteins	# Protein Groups	Protein Group Accessions	Modifications	MH+ [Da]	q-Value	PEP	A2	XCorr A2	B2	XCorr B2	# Missed Cleavages
	NAIANASTLAEVER	1	1	1	P09661		1458.76	0	0.0001372			High	3.46262	0
	SGPTDDGEEEMEEDTVTNGS	2	1	1	P09661	M11(Oxidation)	2114.78	0	0.001405			High	3.36009	0
	RSGPTDDGEEEMEEDTVTNGS	2	1	1	P09661	M12(Oxidation)	2270.88	0	0.0002337			High	3.30656	1
	SKTFNPGAGLPTDK	2	1	1	P09661		1432.74	0	0.000286			High	2.5438	1
	SKTFNPGAGLPTDKK	1	1	1	P09661		1560.84	0	0.0002337			High	2.49032	2
	TFNPGAGLPTDK	1	1	1	P09661		1217.62	0	0.0002642			High	2.47089	0
	TFNPGAGLPTDKK	1	1	1	P09661		1345.71	0	0.0006179			High	2.08196	1
	TFNPGAGLPTDKKK	1	1	1	P09661		1473.81	0	0.0002337			High	1.87693	2
	GLLQSGQIPGR	1	1	1	P09661		1125.64	0	0.0004876			High	1.16829	0
	GGPSPGDVEAIK	1	1	1	P09661		1126.58	0.001	0.006021			High	1.82714	0
	LYVIYKVPQVR	1	1	1	P09661		1377.82	0.002	0.01355			High	0.985772	1
	SGPTDDGEEEMEEDTVTNGS	1	1	1	P09661	M11(Oxidation); N18(Deamidated)	2115.77	0.003	0.01944			High	2.51689	0
	SLTYLSILR	1	1	1	P09661		1065.63	0.004	0.02601			High	1.41223	0
	TLLVNNNR	1	1	1	P09661		943.533	0.007	0.06292			High	2.18457	0
O94906-2	Isoform 2 of Pre-mRNA-processing factor 6 OS=Homo sapiens OX=9606 GN=PRPF6 - [PRP6_HUMAN]					54.1277	39.62	34	45	901	102.364	8.26514
	Sequence	# PSMs	# Proteins	# Protein Groups	Protein Group Accessions	Modifications	MH+ [Da]	q-Value	PEP	A2	XCorr A2	B2	XCorr B2	# Missed Cleavages
	QTQFGGLNTPYPGGLNTPYPGGMTPGLMTPGTGELDMRK	2	2	1	O94906-2	N16(Deamidated); M23(Oxidation); M28(Oxidation); M37(Oxidation)	4100.93	0	0.0002337			High	3.25791	1
	LSQVSDSVSGQTVVDPK	2	2	1	O94906-2		1745.9	0	0.0001675			High	3.16291	0
	AIYAYALQVFPSK	1	2	1	O94906-2		1470.8	0	0.0002337			High	2.69442	0
	AVIGIGIEEEDRK	3	2	1	O94906-2		1428.76	0	0.0002337			High	2.66441	1
	NPGLWLESVR	1	2	1	O94906-2		1170.63	0	0.0002337			High	2.57554	0
	LEWVQDNIR	1	2	1	O94906-2		1172.6	0	0.0002337			High	2.56378	0
	FELQHGTEEQQEEVR	1	2	1	O94906-2		1858.85	0	0.0002337			High	2.42601	0
	KALEHVPNSVR	2	2	1	O94906-2		1249.7	0	0.0002337			High	2.42566	1
	WLAGDVPAAR	1	2	1	O94906-2		1055.56	0	0.0002337			High	2.35992	0
	AIYAYALQVFPSKK	1	2	1	O94906-2		1598.9	0	0.0002337			High	2.26024	1
	SVKLEWVQDNIR	1	2	1	O94906-2		1486.81	0	0.001115			High	2.24697	1
	HGELWCAVSK	1	2	1	O94906-2	C6(Carbamidomethyl)	1186.57	0	0.000867			High	2.18254	0
	AAQDLCEEALR	1	2	1	O94906-2	C6(Carbamidomethyl)	1275.6	0	0.0004169			High	2.12076	0
	KLAEVTEEEWLSIPEVGDAR	1	2	1	O94906-2		2271.14	0	0.0002337			High	2.08796	1
	GYLTDLNSMIPTHGGDINDIKK	4	2	1	O94906-2	M9(Oxidation)	2418.2	0	0.0002337			High	2.04943	1
[truncated: 5,824 more rows]

## Sheet: Proteins
Accession	Description	Score A2	Coverage A2	# Peptides A2	# PSM A2- IP1	Score B2	Coverage B2	# Peptides B2	# PSM B2- IP2	# AAs	MW [kDa]	calc. pI
YW6776	661 Flag HA hELOA OS=Homo sapiens GN=Flag PE=1 SV=4					1015.5	60.81	73	478	842	94.8847	9.56885
Q8N7H5-3	Isoform 3 of RNA polymerase II-associated factor 1 homolog OS=Homo sapiens OX=9606 GN=PAF1 - [PAF1_HUMAN]					446.316	62.89	39	269	485	55.4377	5.36377
Q6PD62	RNA polymerase-associated protein CTR9 homolog OS=Homo sapiens OX=9606 GN=CTR9 PE=1 SV=1 - [CTR9_HUMAN]					401.326	45.1	65	213	1173	133.42	6.771
P24928	DNA-directed RNA polymerase II subunit RPB1 OS=Homo sapiens OX=9606 GN=POLR2A PE=1 SV=2 - [RPB1_HUMAN]					338.866	44.26	84	204	1970	217.039	7.37158
Q6P1J9	Parafibromin OS=Homo sapiens OX=9606 GN=CDC73 PE=1 SV=1 - [CDC73_HUMAN]					339.168	63.84	47	186	531	60.5391	9.61279
Q7KZ85	Transcription elongation factor SPT6 OS=Homo sapiens OX=9606 GN=SUPT6H PE=1 SV=2 - [SPT6H_HUMAN]					333.213	48.67	82	177	1726	198.949	4.90674
P30876	DNA-directed RNA polymerase II subunit RPB2 OS=Homo sapiens OX=9606 GN=POLR2B PE=1 SV=1 - [RPB2_HUMAN]					223.126	54.09	61	140	1174	133.811	6.87354
Q6P2Q9	Pre-mRNA-processing-splicing factor 8 OS=Homo sapiens OX=9606 GN=PRPF8 PE=1 SV=2 - [PRP8_HUMAN]	0	1.07	3	3	167.337	39.01	84	120	2335	273.427	8.83643
O75643	U5 small nuclear ribonucleoprotein 200 kDa helicase OS=Homo sapiens OX=9606 GN=SNRNP200 PE=1 SV=2 - [U520_HUMAN]	0	1.45	2	2	201.312	34.04	71	110	2136	244.353	6.06201
Q92576-2	Isoform 2 of PHD finger protein 3 OS=Homo sapiens OX=9606 GN=PHF3 - [PHF3_HUMAN]					145.537	36.29	58	91	1951	219.671	7.53271
O00267-2	Isoform 2 of Transcription elongation factor SPT5 OS=Homo sapiens OX=9606 GN=SUPT5H - [SPT5H_HUMAN]					156.358	46.54	46	86	1083	120.424	5.09717
Q9NYF8-2	Isoform 2 of Bcl-2-associated transcription factor 1 OS=Homo sapiens OX=9606 GN=BCLAF1 - [BCLF1_HUMAN]	15.8364	12.31	10	11	142.624	42.92	46	82	918	105.885	9.979
Q9UQ35	Serine/arginine repetitive matrix protein 2 OS=Homo sapiens OX=9606 GN=SRRM2 PE=1 SV=2 - [SRRM2_HUMAN]	3.74962	3.92	6	7	172.204	23.84	45	79	2752	299.438	12.0591
Q9NYF8-3	Isoform 3 of Bcl-2-associated transcription factor 1 OS=Homo sapiens OX=9606 GN=BCLAF1 - [BCLF1_HUMAN]	15.8364	11.74	9	10	127.154	43.38	44	78	869	100.172	9.94971
O75533	Splicing factor 3B subunit 1 OS=Homo sapiens OX=9606 GN=SF3B1 PE=1 SV=3 - [SF3B1_HUMAN]	3.44851	8.67	7	7	148.512	41.26	49	78	1304	145.738	7.09326
Q13428-3	Isoform 3 of Treacle protein OS=Homo sapiens OX=9606 GN=TCOF1 - [TCOF_HUMAN]					157.375	30.89	44	77	1489	152.114	9.0415
P52272-2	Isoform 2 of Heterogeneous nuclear ribonucleoprotein M OS=Homo sapiens OX=9606 GN=HNRNPM - [HNRPM_HUMAN]	3.27326	5.35	3	3	137.174	45.3	28	75	691	73.5724	8.82178
Q8WVC0	RNA polymerase-associated protein LEO1 OS=Homo sapiens OX=9606 GN=LEO1 PE=1 SV=1 - [LEO1_HUMAN]					134.476	27.78	20	73	666	75.3593	4.51318
Q9Y2W1	Thyroid hormone receptor-associated protein 3 OS=Homo sapiens OX=9606 GN=THRAP3 PE=1 SV=2 - [TR150_HUMAN]	15.3965	9.42	10	13	133.429	30.16	38	72	955	108.601	10.1548
Q13428-7	Isoform 7 of Treacle protein OS=Homo sapiens OX=9606 GN=TCOF1 - [TCOF_HUMAN]					150.832	30.53	43	72	1451	148.264	8.92432
P11142	Heat shock cognate 71 kDa protein OS=Homo sapiens OX=9606 GN=HSPA8 PE=1 SV=1 - [HSP7C_HUMAN]	4.33475	8.36	4	5	145.368	50.93	27	71	646	70.8542	5.51611
Q15029	116 kDa U5 small nuclear ribonucleoprotein component OS=Homo sapiens OX=9606 GN=EFTUD2 PE=1 SV=1 - [U5S1_HUMAN]	0	2.57	2	2	119.565	57.41	41	71	972	109.366	4.99561
Q9Y5B9	FACT complex subunit SPT16 OS=Homo sapiens OX=9606 GN=SUPT16H PE=1 SV=1 - [SP16H_HUMAN]					102.971	36.01	38	62	1047	119.838	5.65576
Q15393	Splicing factor 3B subunit 3 OS=Homo sapiens OX=9606 GN=SF3B3 PE=1 SV=4 - [SF3B3_HUMAN]	3.23382	6.98	6	6	126.017	32.87	35	61	1217	135.492	5.26221
Q5VT52-2	Isoform 2 of Regulation of nuclear pre-mRNA domain-containing protein 2 OS=Homo sapiens OX=9606 GN=RPRD2 - [RPRD2_HUMAN]					110.757	40.59	41	61	1424	152.494	7.32764
Q9UHB7	AF4/FMR2 family member 4 OS=Homo sapiens OX=9606 GN=AFF4 PE=1 SV=1 - [AFF4_HUMAN]					127.714	37.06	38	61	1163	127.382	9.30518
Q92804-2	Isoform Short of TATA-binding protein-associated factor 2N OS=Homo sapiens OX=9606 GN=TAF15 - [RBP56_HUMAN]					98.6748	26.49	10	61	589	61.521	8.01611
Q99459	Cell division cycle 5-like protein OS=Homo sapiens OX=9606 GN=CDC5L PE=1 SV=2 - [CDC5L_HUMAN]					81.3269	46.51	33	60	802	92.1937	8.17725
P98175-5	Isoform 5 of RNA-binding protein 10 OS=Homo sapiens OX=9606 GN=RBM10 - [RBM10_HUMAN]	12.9412	14.97	11	15	123.847	43.22	34	57	995	110.299	6.27783
Q13435	Splicing factor 3B subunit 2 OS=Homo sapiens OX=9606 GN=SF3B2 PE=1 SV=2 - [SF3B2_HUMAN]	2.02523	4.36	3	3	102.128	42.12	30	57	895	100.165	5.66846
Q15459	Splicing factor 3A subunit 1 OS=Homo sapiens OX=9606 GN=SF3A1 PE=1 SV=1 - [SF3A1_HUMAN]	3.75723	5.17	3	4	113.237	35.81	27	56	793	88.8305	5.22412
P11387	DNA topoisomerase 1 OS=Homo sapiens OX=9606 GN=TOP1 PE=1 SV=2 - [TOP1_HUMAN]					82.511	35.82	30	55	765	90.6689	9.30518
Q14978-2	Isoform Beta of Nucleolar and coiled-body phosphoprotein 1 OS=Homo sapiens OX=9606 GN=NOLC1 - [NOLC1_HUMAN]					97.1812	27.08	26	52	709	74.7022	9.46631
Q14978-3	Isoform 3 of Nucleolar and coiled-body phosphoprotein 1 OS=Homo sapiens OX=9606 GN=NOLC1 - [NOLC1_HUMAN]					94.3588	26.29	25	51	700	73.7017	9.46631
Q15370	Elongin-B OS=Homo sapiens OX=9606 GN=ELOB PE=1 SV=1 - [ELOB_HUMAN]					61.6784	97.46	10	50	118	13.1246	4.88135
Q8N1G1	RNA exonuclease 1 homolog OS=Homo sapiens OX=9606 GN=REXO1 PE=1 SV=3 - [REXO1_HUMAN]					92.8012	38	40	50	1221	131.429	8.95361
Q9GZS3	WD repeat-containing protein 61 OS=Homo sapiens OX=9606 GN=WDR61 PE=1 SV=1 - [WDR61_HUMAN]					88.4436	55.74	17	49	305	33.5598	5.46533
O43143	Pre-mRNA-splicing factor ATP-dependent RNA helicase DHX15 OS=Homo sapiens OX=9606 GN=DHX15 PE=1 SV=2 - [DHX15_HUMAN]	0	3.4	2	2	72.7421	34.21	28	48	795	90.8752	7.45947
O43290	U4/U6.U5 tri-snRNP-associated protein 1 OS=Homo sapiens OX=9606 GN=SART1 PE=1 SV=1 - [SNUT1_HUMAN]					91.2502	43.5	33	47	800	90.2003	6.12549
P00761	cRAP TRYP_PIG Trypsin OS=Sus scrofa PE=1 SV=1	25.6846	25.11	4	21	105.161	25.11	4	46	231	24.3938	7.18115
Q9UKV3	Apoptotic chromatin condensation inducer in the nucleus OS=Homo sapiens OX=9606 GN=ACIN1 PE=1 SV=2 - [ACINU_HUMAN]					77.4758	33.41	35	46	1341	151.771	6.43018
O94906-2	Isoform 2 of Pre-mRNA-processing factor 6 OS=Homo sapiens OX=9606 GN=PRPF6 - [PRP6_HUMAN]					54.1277	39.62	34	45	901	102.364	8.26514
O15042	U2 snRNP-associated SURP motif-containing protein OS=Homo sapiens OX=9606 GN=U2SURP PE=1 SV=2 - [SR140_HUMAN]					52.3775	34.11	25	43	1029	118.219	8.47021
O15042-2	Isoform 2 of U2 snRNP-associated SURP motif-containing protein OS=Homo sapiens OX=9606 GN=U2SURP - [SR140_HUMAN]					52.3775	34.05	25	43	1028	118.162	8.47021
Q9UKV3-5	Isoform 4 of Apoptotic chromatin condensation inducer in the nucleus OS=Homo sapiens OX=9606 GN=ACIN1 - [ACINU_HUMAN]					77.4758	32.15	33	43	1328	150.467	6.43018
Q9BUQ8	Probable ATP-dependent RNA helicase DDX23 OS=Homo sapiens OX=9606 GN=DDX23 PE=1 SV=3 - [DDX23_HUMAN]					60.955	41.71	33	42	820	95.5239	9.5542
Q9UMS4	Pre-mRNA-processing factor 19 OS=Homo sapiens OX=9606 GN=PRPF19 PE=1 SV=1 - [PRP19_HUMAN]					70.5396	43.25	14	41	504	55.1463	6.60986
P13645	Keratin, type I cytoskeletal 10 OS=Homo sapiens OX=9606 GN=KRT10 PE=1 SV=6 - [K1C10_HUMAN]	24.1134	30.82	14	26	60.114	33.9	18	39	584	58.7917	5.21143
P04264	Keratin, type II cytoskeletal 1 OS=Homo sapiens OX=9606 GN=KRT1 PE=1 SV=6 - [K2C1_HUMAN]	48.7329	38.98	19	27	68.885	36.49	21	37	644	65.999	8.11865
P11021	Endoplasmic reticulum chaperone BiP OS=Homo sapiens OX=9606 GN=HSPA5 PE=1 SV=2 - [BIP_HUMAN]	1.72684	3.52	2	2	42.6799	44.95	29	36	654	72.2884	5.16064
Q92841	Probable ATP-dependent RNA helicase DDX17 OS=Homo sapiens OX=9606 GN=DDX17 PE=1 SV=2 - [DDX17_HUMAN]					56.172	43.9	25	36	729	80.222	8.26514
P38646	Stress-70 protein, mitochondrial OS=Homo sapiens OX=9606 GN=HSPA9 PE=1 SV=2 - [GRP75_HUMAN]	5.15148	7.66	4	4	57.3267	38.29	21	35	679	73.6348	6.16357
P38159	RNA-binding motif protein, X chromosome OS=Homo sapiens OX=9606 GN=RBMX PE=1 SV=3 - [RBMX_HUMAN]					64.6244	51.15	21	35	391	42.3063	10.0522
Q86XK2	F-box only protein 11 OS=Homo sapiens OX=9606 GN=FBXO11 PE=1 SV=3 - [FBX11_HUMAN]					54.4017	33.87	20	35	927	103.52	6.99072
Q8NI27	THO complex subunit 2 OS=Homo sapiens OX=9606 GN=THOC2 PE=1 SV=2 - [THOC2_HUMAN]					51.4863	19.02	26	35	1593	182.659	8.44092
Q08945	FACT complex subunit SSRP1 OS=Homo sapiens OX=9606 GN=SSRP1 PE=1 SV=1 - [SSRP1_HUMAN]					67.2245	32.44	23	34	709	81.0244	6.87354
Q15369	Elongin-C OS=Homo sapiens OX=9606 GN=ELOC PE=1 SV=1 - [ELOC_HUMAN]					77.5214	66.07	9	33	112	12.465	4.77979
P38919	Eukaryotic initiation factor 4A-III OS=Homo sapiens OX=9606 GN=EIF4A3 PE=1 SV=4 - [IF4A3_HUMAN]					62.3014	43.31	20	33	411	46.8412	6.72705
Q8N201	Integrator complex subunit 1 OS=Homo sapiens OX=9606 GN=INTS1 PE=1 SV=2 - [INT1_HUMAN]					58.5765	16.21	28	33	2190	244.143	6.12549
Q96I25	Splicing factor 45 OS=Homo sapiens OX=9606 GN=RBM17 PE=1 SV=1 - [SPF45_HUMAN]					32.579	52.12	20	30	401	44.9339	5.97314
O43395	U4/U6 small nuclear ribonucleoprotein Prp3 OS=Homo sapiens OX=9606 GN=PRPF3 PE=1 SV=2 - [PRPF3_HUMAN]					42.5274	33.67	20	30	683	77.4809	9.49561
P49756	RNA-binding protein 25 OS=Homo sapiens OX=9606 GN=RBM25 PE=1 SV=3 - [RBM25_HUMAN]					40.9686	24.32	18	30	843	100.124	6.31592
O14646-2	Isoform 2 of Chromodomain-helicase-DNA-binding protein 1 OS=Homo sapiens OX=9606 GN=CHD1 - [CHD1_HUMAN]					48.3127	18.43	25	30	1709	196.47	7.13721
Q00839	Heterogeneous nuclear ribonucleoprotein U OS=Homo sapiens OX=9606 GN=HNRNPU PE=1 SV=6 - [HNRPU_HUMAN]	13.6657	14.06	7	12	58.7	27.39	19	29	825	90.528	5.99854
Q12906	Interleukin enhancer-binding factor 3 OS=Homo sapiens OX=9606 GN=ILF3 PE=1 SV=3 - [ILF3_HUMAN]					57.7905	37.81	23	29	894	95.2791	8.76318
Q12906-7	Isoform 7 of Interleukin enhancer-binding factor 3 OS=Homo sapiens OX=9606 GN=ILF3 - [ILF3_HUMAN]					57.7905	37.19	23	29	898	95.7483	8.80713
Q8IX12-2	Isoform 2 of Cell division cycle and apoptosis regulator protein 1 OS=Homo sapiens OX=9606 GN=CCAR1 - [CCAR1_HUMAN]					33.7861	22.38	20	29	1135	130.962	5.75732
P17844	Probable ATP-dependent RNA helicase DDX5 OS=Homo sapiens OX=9606 GN=DDX5 PE=1 SV=1 - [DDX5_HUMAN]					40.5938	35.99	20	28	614	69.1047	8.92432
Q99590-2	Isoform 2 of Protein SCAF11 OS=Homo sapiens OX=9606 GN=SCAF11 - [SCAFB_HUMAN]					50.545	29.79	22	28	1148	128.797	8.29443
P18583-5	Isoform D of Protein SON OS=Homo sapiens OX=9606 GN=SON - [SON_HUMAN]					42.9524	13.38	23	28	2459	266.866	5.73193
P35527	cRAP K1C9_HUMAN Keratin, type I cytoskeletal 9 OS=Homo sapiens GN=KRT9 PE=1 SV=3	43.65	32.91	14	22	46.4585	40.93	18	27	623	62.0919	5.30029
Q9H307	Pinin OS=Homo sapiens OX=9606 GN=PNN PE=1 SV=5 - [PININ_HUMAN]					48.333	29.85	22	27	717	81.579	7.13721
O94913	Pre-mRNA cleavage complex 2 protein Pcf11 OS=Homo sapiens OX=9606 GN=PCF11 PE=1 SV=3 - [PCF11_HUMAN]					36.8228	19.29	22	27	1555	172.944	8.48486
Q9UHX1-4	Isoform 4 of Poly(U)-binding-splicing factor PUF60 OS=Homo sapiens OX=9606 GN=PUF60 - [PUF60_HUMAN]					39.5169	44.49	16	26	499	53.9907	5.32568
Q9Y5B6	PAX3- and PAX7-binding protein 1 OS=Homo sapiens OX=9606 GN=PAXBP1 PE=1 SV=2 - [PAXB1_HUMAN]					30.34	25.41	21	26	917	104.739	5.68115
P35908	Keratin, type II cytoskeletal 2 epidermal OS=Homo sapiens OX=9606 GN=KRT2 PE=1 SV=2 - [K22E_HUMAN]	24.0003	27.23	15	19	53.3808	39.28	19	25	639	65.3932	8.00146
Q9HCS7	Pre-mRNA-splicing factor SYF1 OS=Homo sapiens OX=9606 GN=XAB2 PE=1 SV=2 - [SYF1_HUMAN]					35.1696	27.6	22	25	855	99.9464	6.22705
Q93009-3	Isoform 3 of Ubiquitin carboxyl-terminal hydrolase 7 OS=Homo sapiens OX=9606 GN=USP7 - [UBP7_HUMAN]					26.0137	20.99	18	25	1086	126.189	5.70654
P60709	Actin, cytoplasmic 1 OS=Homo sapiens OX=9606 GN=ACTB PE=1 SV=1 - [ACTB_HUMAN]	10.9415	30.67	9	11	43.9607	57.6	15	24	375	41.7097	5.47803
O43660	Pleiotropic regulator 1 OS=Homo sapiens OX=9606 GN=PLRG1 PE=1 SV=1 - [PLRG1_HUMAN]					31.2201	48.83	15	24	514	57.1581	9.17334
Q13247-3	Isoform SRP55-3 of Serine/arginine-rich splicing factor 6 OS=Homo sapiens OX=9606 GN=SRSF6 - [SRSF6_HUMAN]					36.9805	34.63	14	24	335	38.3956	11.0044
Q9UBB9	Tuftelin-interacting protein 11 OS=Homo sapiens OX=9606 GN=TFIP11 PE=1 SV=1 - [TFP11_HUMAN]					39.7841	29.03	20	24	837	96.7584	5.66846
Q9P1Y6-3	Isoform 3 of PHD and RING finger domain-containing protein 1 OS=Homo sapiens OX=9606 GN=PHRF1 - [PHRF1_HUMAN]					35.7611	19.78	22	24	1648	178.47	8.95361
Q07955	Serine/arginine-rich splicing factor 1 OS=Homo sapiens OX=9606 GN=SRSF1 PE=1 SV=2 - [SRSF1_HUMAN]	1.72396	13.31	3	4	29.5379	36.29	11	23	248	27.7278	10.3599
P26368-2	Isoform 2 of Splicing factor U2AF 65 kDa subunit OS=Homo sapiens OX=9606 GN=U2AF2 - [U2AF2_HUMAN]	0	12.74	2	2	19.9616	30.36	6	23	471	53.087	9.08545
Q9NQG5	Regulation of nuclear pre-mRNA domain-containing protein 1B OS=Homo sapiens OX=9606 GN=RPRD1B PE=1 SV=1 - [RPR1B_HUMAN]					37.4159	46.93	11	23	326	36.8772	5.97314
Q13573	SNW domain-containing protein 1 OS=Homo sapiens OX=9606 GN=SNW1 PE=1 SV=1 - [SNW1_HUMAN]					41.9268	43.66	17	23	536	61.4565	9.5249
Q13123	Protein Red OS=Homo sapiens OX=9606 GN=IK PE=1 SV=3 - [RED_HUMAN]					35.356	35.19	17	23	557	65.5618	6.63916
Q68D10-2	Isoform 2 of Protein SPT2 homolog OS=Homo sapiens OX=9606 GN=SPTY2D1 - [SPT2_HUMAN]					24.2634	32.69	18	23	673	74.1848	9.77393
Q2TAY7	WD40 repeat-containing protein SMU1 OS=Homo sapiens OX=9606 GN=SMU1 PE=1 SV=2 - [SMU1_HUMAN]					43.0773	28.27	13	23	513	57.5072	7.18115
Q96PK6	RNA-binding protein 14 OS=Homo sapiens OX=9606 GN=RBM14 PE=1 SV=2 - [RBM14_HUMAN]					45.347	28.1	15	23	669	69.4489	9.67139
P31943	Heterogeneous nuclear ribonucleoprotein H OS=Homo sapiens OX=9606 GN=HNRNPH1 PE=1 SV=4 - [HNRH1_HUMAN]					44.9369	40.53	12	22	449	49.1984	6.30322
Q96FV9	THO complex subunit 1 OS=Homo sapiens OX=9606 GN=THOC1 PE=1 SV=1 - [THOC1_HUMAN]					31.3338	36.23	20	22	657	75.6185	4.98291
Q6IE81	Protein Jade-1 OS=Homo sapiens OX=9606 GN=JADE1 PE=1 SV=1 - [JADE1_HUMAN]					44.1657	29.45	20	22	842	95.4727	7.91357
Q9NR30	Nucleolar RNA helicase 2 OS=Homo sapiens OX=9606 GN=DDX21 PE=1 SV=5 - [DDX21_HUMAN]					31.1562	26.05	18	22	783	87.2904	9.27588
O95782-2	Isoform B of AP-2 complex subunit alpha-1 OS=Homo sapiens OX=9606 GN=AP2A1 - [AP2A1_HUMAN]					25.976	24.08	19	22	955	105.295	7.66455
Q86VM9	Zinc finger CCCH domain-containing protein 18 OS=Homo sapiens OX=9606 GN=ZC3H18 PE=1 SV=2 - [ZCH18_HUMAN]					39.6814	19.2	14	22	953	106.316	8.32373
P02538	Keratin, type II cytoskeletal 6A OS=Homo sapiens OX=9606 GN=KRT6A PE=1 SV=3 - [K2C6A_HUMAN]	9.77972	17.55	8	12	31.7059	31.91	16	21	564	60.0083	8.00146
Q8WWY3	U4/U6 small nuclear ribonucleoprotein Prp31 OS=Homo sapiens OX=9606 GN=PRPF31 PE=1 SV=2 - [PRP31_HUMAN]	2.073	4.61	2	2	26.8249	34.47	15	21	499	55.4214	5.78271
P07910-2	Isoform C1 of Heterogeneous nuclear ribonucleoproteins C1/C2 OS=Homo sapiens OX=9606 GN=HNRNPC - [HNRPC_HUMAN]					28.2855	35.49	11	21	293	32.3179	5.08447
Q13263	Transcription intermediary factor 1-beta OS=Homo sapiens OX=9606 GN=TRIM28 PE=1 SV=5 - [TIF1B_HUMAN]					37.0335	33.05	15	21	835	88.4934	5.77002
P49750-1	Isoform 1 of YLP motif-containing protein 1 OS=Homo sapiens OX=9606 GN=YLPM1 - [YLPM1_HUMAN]					45.2594	13.12	17	21	1951	219.849	6.56592
P19387	DNA-directed RNA polymerase II subunit RPB3 OS=Homo sapiens OX=9606 GN=POLR2C PE=1 SV=2 - [RPB3_HUMAN]					35.6534	57.82	11	20	275	31.4217	4.91943
O43172-2	Isoform 2 of U4/U6 small nuclear ribonucleoprotein Prp4 OS=Homo sapiens OX=9606 GN=PRPF4 - [PRP4_HUMAN]					40.2713	42.23	17	20	521	58.2843	7.41553
Q9BUJ2-4	Isoform 4 of Heterogeneous nuclear ribonucleoprotein U-like protein 1 OS=Homo sapiens OX=9606 GN=HNRNPUL1 - [HNRL1_HUMAN]					32.1941	27.51	17	20	756	84.741	8.77783
Q8IWX8	Calcium homeostasis endoplasmic reticulum protein OS=Homo sapiens OX=9606 GN=CHERP PE=1 SV=3 - [CHERP_HUMAN]					30.1113	22.93	18	20	916	103.637	9.0415
Q9BZJ0-2	Isoform 2 of Crooked neck-like protein 1 OS=Homo sapiens OX=9606 GN=CRNKL1 - [CRNL1_HUMAN]					29.6939	22.85	16	20	687	83.0964	6.75635
O60306	RNA helicase aquarius OS=Homo sapiens OX=9606 GN=AQR PE=1 SV=4 - [AQR_HUMAN]					19.4207	12.59	18	20	1485	171.186	6.3667
O14647	Chromodomain-helicase-DNA-binding protein 2 OS=Homo sapiens OX=9606 GN=CHD2 PE=1 SV=2 - [CHD2_HUMAN]					30.1047	12.31	19	20	1828	211.214	8.104
P43243	Matrin-3 OS=Homo sapiens OX=9606 GN=MATR3 PE=1 SV=2 - [MATR3_HUMAN]	1.81381	3.19	2	2	30.4428	19.72	13	19	847	94.5648	6.25244
P04259	Keratin, type II cytoskeletal 6B OS=Homo sapiens OX=9606 GN=KRT6B PE=1 SV=5 - [K2C6B_HUMAN]	13.6758	17.55	8	14	28.2956	29.43	14	18	564	60.0303	8.00146
Q15208	Serine/threonine-protein kinase 38 OS=Homo sapiens OX=9606 GN=STK38 PE=1 SV=1 - [STK38_HUMAN]	1.84606	7.1	3	3	21.1388	38.49	15	18	465	54.1554	7.15186
P68371	Tubulin beta-4B chain OS=Homo sapiens OX=9606 GN=TUBB4B PE=1 SV=1 - [TBB4B_HUMAN]	5.42119	4.94	2	3	28.6581	33.48	12	18	445	49.799	4.89404
Q08211	ATP-dependent RNA helicase A OS=Homo sapiens OX=9606 GN=DHX9 PE=1 SV=4 - [DHX9_HUMAN]	5.50883	2.6	3	3	28.9887	14.17	16	18	1270	140.869	6.84424
Q14498-3	Isoform 3 of RNA-binding protein 39 OS=Homo sapiens OX=9606 GN=RBM39 - [RBM39_HUMAN]	4.65447	5.51	2	2	36.5724	23.03	11	18	508	57.0544	10.0083
P55081	Microfibrillar-associated protein 1 OS=Homo sapiens OX=9606 GN=MFAP1 PE=1 SV=2 - [MFAP1_HUMAN]					35.005	33.26	13	18	439	51.9266	4.98291
O60563	Cyclin-T1 OS=Homo sapiens OX=9606 GN=CCNT1 PE=1 SV=1 - [CCNT1_HUMAN]					34.0793	26.72	11	18	726	80.6345	8.77783
P0DMV9	Heat shock 70 kDa protein 1B OS=Homo sapiens OX=9606 GN=HSPA1B PE=1 SV=1 - [HS71B_HUMAN]					30.9662	22.78	12	18	641	70.009	5.65576
Q12874	Splicing factor 3A subunit 3 OS=Homo sapiens OX=9606 GN=SF3A3 PE=1 SV=1 - [SF3A3_HUMAN]	0	10.58	3	3	20.4325	27.35	12	17	501	58.8123	5.37646
Q14966-3	Isoform 3 of Zinc finger protein 638 OS=Homo sapiens OX=9606 GN=ZNF638 - [ZN638_HUMAN]	0	0.97	2	2	24.2259	11.14	17	17	1957	218.111	6.41748
P84103-2	Isoform 2 of Serine/arginine-rich splicing factor 3 OS=Homo sapiens OX=9606 GN=SRSF3 - [SRSF3_HUMAN]					24.3446	50.81	7	17	124	14.1942	10.0815
P09661	U2 small nuclear ribonucleoprotein A' OS=Homo sapiens OX=9606 GN=SNRPA1 PE=1 SV=2 - [RU2A_HUMAN]					31.458	40	13	17	255	28.3981	8.6167
P63010	AP-2 complex subunit beta OS=Homo sapiens OX=9606 GN=AP2B1 PE=1 SV=1 - [AP2B1_HUMAN]					25.8487	19.96	16	17	937	104.486	5.37646
Q9P2N5	RNA-binding protein 27 OS=Homo sapiens OX=9606 GN=RBM27 PE=1 SV=2 - [RBM27_HUMAN]					37.0774	17.83	15	17	1060	118.645	9.18799
Q9NVH2-3	Isoform 3 of Integrator complex subunit 7 OS=Homo sapiens OX=9606 GN=INTS7 - [INT7_HUMAN]					20.6011	17.41	14	17	942	104.63	7.98682
P54652	Heat shock-related 70 kDa protein 2 OS=Homo sapiens OX=9606 GN=HSPA2 PE=1 SV=1 - [HSP72_HUMAN]					37.9411	14.4	10	17	639	69.9779	5.74463
P30414	NK-tumor recognition protein OS=Homo sapiens OX=9606 GN=NKTR PE=1 SV=2 - [NKTR_HUMAN]					20.2132	14.02	14	17	1462	165.577	9.99365
Q96HW7	Integrator complex subunit 4 OS=Homo sapiens OX=9606 GN=INTS4 PE=1 SV=2 - [INT4_HUMAN]					20.541	11.53	11	17	963	108.102	6.44287
P08621	U1 small nuclear ribonucleoprotein 70 kDa OS=Homo sapiens OX=9606 GN=SNRNP70 PE=1 SV=2 - [RU17_HUMAN]					35.5408	35.24	13	16	437	51.5258	9.93506
O00567	Nucleolar protein 56 OS=Homo sapiens OX=9606 GN=NOP56 PE=1 SV=4 - [NOP56_HUMAN]					26.5679	30.47	13	16	594	66.0087	9.18799
Q9UJV9	Probable ATP-dependent RNA helicase DDX41 OS=Homo sapiens OX=9606 GN=DDX41 PE=1 SV=2 - [DDX41_HUMAN]					16.5832	28.78	15	16	622	69.793	6.84424
Q96ST2-2	Isoform 2 of Protein IWS1 homolog OS=Homo sapiens OX=9606 GN=IWS1 - [IWS1_HUMAN]					28.7417	23.89	11	16	494	56.0746	5.36377
Q15648	Mediator of RNA polymerase II transcription subunit 1 OS=Homo sapiens OX=9606 GN=MED1 PE=1 SV=4 - [MED1_HUMAN]					27.4784	16.07	14	16	1581	168.373	8.73389
O75688	Protein phosphatase 1B OS=Homo sapiens OX=9606 GN=PPM1B PE=1 SV=1 - [PPM1B_HUMAN]	16.6012	31.52	12	15	18.601	35.07	13	15	479	52.6094	5.04639
P19474	E3 ubiquitin-protein ligase TRIM21 OS=Homo sapiens OX=9606 GN=TRIM21 PE=1 SV=1 - [RO52_HUMAN]	9.08053	18.74	7	8	20.8472	28.63	13	15	475	54.1351	6.37939
P05787	Keratin, type II cytoskeletal 8 OS=Homo sapiens OX=9606 GN=KRT8 PE=1 SV=7 - [K2C8_HUMAN]	3.59478	10.14	5	5	20.7482	25.47	14	15	483	53.6711	5.59229
P07437	Tubulin beta chain OS=Homo sapiens OX=9606 GN=TUBB PE=1 SV=2 - [TBB5_HUMAN]	7.08396	11.71	4	5	25.7874	26.13	10	15	444	49.639	4.89404
Q96DI7	U5 small nuclear ribonucleoprotein 40 kDa protein OS=Homo sapiens OX=9606 GN=SNRNP40 PE=1 SV=1 - [SNR40_HUMAN]					34.5403	39.22	12	15	357	39.2857	8.104
Q13427-2	Isoform 2 of Peptidyl-prolyl cis-trans isomerase G OS=Homo sapiens OX=9606 GN=PPIG - [PPIG_HUMAN]					27.7456	33.05	10	15	357	40.2745	9.72998
P19388	DNA-directed RNA polymerases I, II, and III subunit RPABC1 OS=Homo sapiens OX=9606 GN=POLR2E PE=1 SV=4 - [RPAB1_HUMAN]					24.2142	32.38	6	15	210	24.5357	5.94775
P02545	Prelamin-A/C OS=Homo sapiens OX=9606 GN=LMNA PE=1 SV=1 - [LMNA_HUMAN]					30.9023	23.64	14	15	664	74.0947	7.02002
Q15424-2	Isoform 2 of Scaffold attachment factor B1 OS=Homo sapiens OX=9606 GN=SAFB - [SAFB1_HUMAN]					25.8023	20.87	14	15	848	95.1232	6.45557
Q8IYB3-2	Isoform 2 of Serine/arginine repetitive matrix protein 1 OS=Homo sapiens OX=9606 GN=SRRM1 - [SRRM1_HUMAN]					29.8413	16.96	12	15	902	102.065	11.8101
Q9H7N4	Splicing factor, arginine/serine-rich 19 OS=Homo sapiens OX=9606 GN=SCAF1 PE=1 SV=3 - [SFR19_HUMAN]					18.6691	15.78	11	15	1312	139.186	9.24658
O94973	AP-2 complex subunit alpha-2 OS=Homo sapiens OX=9606 GN=AP2A2 PE=1 SV=2 - [AP2A2_HUMAN]					26.4668	15.76	13	15	939	103.895	6.96143
O75400-2	Isoform 2 of Pre-mRNA-processing factor 40 homolog A OS=Homo sapiens OX=9606 GN=PRPF40A - [PR40A_HUMAN]					16.5047	11.94	11	15	930	105.86	7.98682
P68363-2	Isoform 2 of Tubulin alpha-1B chain OS=Homo sapiens OX=9606 GN=TUBA1B - [TBA1B_HUMAN]	0	10.45	2	3	19.1151	38.51	9	14	335	37.1941	4.98291
Q96P16-3	Isoform 2 of Regulation of nuclear pre-mRNA domain-containing protein 1A OS=Homo sapiens OX=9606 GN=RPRD1A - [RPR1A_HUMAN]					18.8767	53.26	10	14	276	31.6052	7.07861
O75934	Pre-mRNA-splicing factor SPF27 OS=Homo sapiens OX=9606 GN=BCAS2 PE=1 SV=1 - [SPF27_HUMAN]					15.5947	48.44	11	14	225	26.115	5.65576
P62241	40S ribosomal protein S8 OS=Homo sapiens OX=9606 GN=RPS8 PE=1 SV=2 - [RS8_HUMAN]					20.4736	45.19	10	14	208	24.1902	10.3159
Q96CB8	Integrator complex subunit 12 OS=Homo sapiens OX=9606 GN=INTS12 PE=1 SV=1 - [INT12_HUMAN]					17.2882	29	7	14	462	48.7771	9.68604
P14373	Zinc finger protein RFP OS=Homo sapiens OX=9606 GN=TRIM27 PE=1 SV=1 - [TRI27_HUMAN]					27.3063	23	10	14	513	58.4518	6.21436
Q9Y2W2	WW domain-binding protein 11 OS=Homo sapiens OX=9606 GN=WBP11 PE=1 SV=1 - [WBP11_HUMAN]					20.3938	19.97	11	14	641	69.9539	8.38232
P19338	Nucleolin OS=Homo sapiens OX=9606 GN=NCL PE=1 SV=3 - [NUCL_HUMAN]					12.2169	19.15	13	14	710	76.5684	4.70361
O00571-2	Isoform 2 of ATP-dependent RNA helicase DDX3X OS=Homo sapiens OX=9606 GN=DDX3X - [DDX3X_HUMAN]					19.4822	17.18	11	14	646	71.3109	6.62451
P78332	RNA-binding protein 6 OS=Homo sapiens OX=9606 GN=RBM6 PE=1 SV=5 - [RBM6_HUMAN]					22.5967	14.25	14	14	1123	128.565	6.31592
P35251-2	Isoform 2 of Replication factor C subunit 1 OS=Homo sapiens OX=9606 GN=RFC1 - [RFC1_HUMAN]					24.0815	14.12	14	14	1147	128.104	9.36377
O95104-3	Isoform 3 of Splicing factor, arginine/serine-rich 15 OS=Homo sapiens OX=9606 GN=SCAF4 - [SFR15_HUMAN]					34.0106	12.72	9	14	1132	123.937	9.51025
Q9UK61-3	Isoform 3 of Protein TASOR OS=Homo sapiens OX=9606 GN=TASOR - [TASOR_HUMAN]					20.4759	11.04	14	14	1512	170.708	6.26514
O75400-3	Isoform 3 of Pre-mRNA-processing factor 40 homolog A OS=Homo sapiens OX=9606 GN=PRPF40A - [PR40A_HUMAN]					14.6468	10.76	11	14	939	106.84	7.43018
Q96T58	Msx2-interacting protein OS=Homo sapiens OX=9606 GN=SPEN PE=1 SV=1 - [MINT_HUMAN]					21.9408	4.91	13	14	3664	402.004	7.63525
P63267	Actin, gamma-enteric smooth muscle OS=Homo sapiens OX=9606 GN=ACTG2 PE=1 SV=1 - [ACTH_HUMAN]	3.86932	14.1	5	6	19.1593	26.06	8	13	376	41.8498	5.47803
Q15365	Poly(rC)-binding protein 1 OS=Homo sapiens OX=9606 GN=PCBP1 PE=1 SV=2 - [PCBP1_HUMAN]	0	9.55	2	2	33.3501	50.28	10	13	356	37.4739	7.09326
Q16629-3	Isoform 3 of Serine/arginine-rich splicing factor 7 OS=Homo sapiens OX=9606 GN=SRSF7 - [SRSF7_HUMAN]					23.9395	50	8	13	132	15.2475	9.62744
Q9UH17	DNA dC->dU-editing enzyme APOBEC-3B OS=Homo sapiens OX=9606 GN=APOBEC3B PE=1 SV=1 - [ABC3B_HUMAN]					14.4674	37.17	11	13	382	45.8941	6.06201
Q9NW64	Pre-mRNA-splicing factor RBM22 OS=Homo sapiens OX=9606 GN=RBM22 PE=1 SV=1 - [RBM22_HUMAN]					17.8077	29.29	10	13	420	46.8654	8.54346
Q8IWZ8	SURP and G-patch domain-containing protein 1 OS=Homo sapiens OX=9606 GN=SUGP1 PE=1 SV=2 - [SUGP1_HUMAN]					17.8445	25.74	13	13	645	72.4255	7.60596
Q96CW1-2	Isoform 2 of AP-2 complex subunit mu OS=Homo sapiens OX=9606 GN=AP2M1 - [AP2M1_HUMAN]					11.3353	24.71	9	13	433	49.3579	9.53955
Q08170	Serine/arginine-rich splicing factor 4 OS=Homo sapiens OX=9606 GN=SRSF4 PE=1 SV=2 - [SRSF4_HUMAN]					17.795	15.99	8	13	494	56.6453	11.5171
P51825-2	Isoform 2 of AF4/FMR2 family member 1 OS=Homo sapiens OX=9606 GN=AFF1 - [AFF1_HUMAN]					20.5923	13.38	12	13	1218	132.302	9.21729
Q9C0A6	Histone-lysine N-methyltransferase SETD5 OS=Homo sapiens OX=9606 GN=SETD5 PE=1 SV=2 - [SETD5_HUMAN]					16.1602	11.44	12	13	1442	157.418	8.45557
Q14562	ATP-dependent RNA helicase DHX8 OS=Homo sapiens OX=9606 GN=DHX8 PE=1 SV=1 - [DHX8_HUMAN]					19.3499	10.82	10	13	1220	139.227	8.32373
Tx0001	cRAP FlagTag OS=Homo sapiens GN=FlagTag PE=1 SV=4	8.64746	82.61	2	7	33.8468	100	3	12	23	2.86014	4.50049
P08779	Keratin, type I cytoskeletal 16 OS=Homo sapiens OX=9606 GN=KRT16 PE=1 SV=4 - [K1C16_HUMAN]	4.95012	10.15	4	6	19.4743	26.43	10	12	473	51.2362	5.04639
P62979	Ubiquitin-40S ribosomal protein S27a OS=Homo sapiens OX=9606 GN=RPS27A PE=1 SV=2 - [RS27A_HUMAN]	2.59373	18.59	2	4	13.6646	41.67	6	12	156	17.9535	9.64209
Q9UPW6	DNA-binding protein SATB2 OS=Homo sapiens OX=9606 GN=SATB2 PE=1 SV=2 - [SATB2_HUMAN]	2.4876	3.96	2	4	22.0777	22.78	11	12	733	82.504	6.90283
P62995-3	Isoform 3 of Transformer-2 protein homolog beta OS=Homo sapiens OX=9606 GN=TRA2B - [TRA2B_HUMAN]					19.2677	47.87	9	12	188	21.9217	10.1548
O60508	Pre-mRNA-processing factor 17 OS=Homo sapiens OX=9606 GN=CDC40 PE=1 SV=1 - [PRP17_HUMAN]					15.3639	34.02	12	12	579	65.4795	7.06396
P51114	Fragile X mental retardation syndrome-related protein 1 OS=Homo sapiens OX=9606 GN=FXR1 PE=1 SV=3 - [FXR1_HUMAN]					11.7161	25.44	12	12	621	69.6779	6.15088
Q86V81	THO complex subunit 4 OS=Homo sapiens OX=9606 GN=ALYREF PE=1 SV=3 - [THOC4_HUMAN]					18.4158	23.74	5	12	257	26.8716	11.1509
Q9Y2X9-2	Isoform 2 of Zinc finger protein 281 OS=Homo sapiens OX=9606 GN=ZNF281 - [ZN281_HUMAN]					16.6169	23.05	9	12	859	93.1749	8.36768
Q9Y446	Plakophilin-3 OS=Homo sapiens OX=9606 GN=PKP3 PE=1 SV=1 - [PKP3_HUMAN]					22.029	18.19	11	12	797	87.029	9.31982
P55795	Heterogeneous nuclear ribonucleoprotein H2 OS=Homo sapiens OX=9606 GN=HNRNPH2 PE=1 SV=1 - [HNRH2_HUMAN]					22.0871	17.59	6	12	449	49.2323	6.30322
Q9P2I0	Cleavage and polyadenylation specificity factor subunit 2 OS=Homo sapiens OX=9606 GN=CPSF2 PE=1 SV=2 - [CPSF2_HUMAN]					19.5361	17.39	11	12	782	88.4307	5.10986
Q14151	Scaffold attachment factor B2 OS=Homo sapiens OX=9606 GN=SAFB2 PE=1 SV=1 - [SAFB2_HUMAN]					19.2025	14.27	11	12	953	107.408	6.16357
O75448-2	Isoform 2 of Mediator of RNA polymerase II transcription subunit 24 OS=Homo sapiens OX=9606 GN=MED24 - [MED24_HUMAN]					22.6195	13.01	9	12	976	108.867	6.87354
Q13523	Serine/threonine-protein kinase PRP4 homolog OS=Homo sapiens OX=9606 GN=PRPF4B PE=1 SV=3 - [PRP4B_HUMAN]					11.0845	12.81	10	12	1007	116.916	10.2573
Q9H0H0	Integrator complex subunit 2 OS=Homo sapiens OX=9606 GN=INTS2 PE=1 SV=2 - [INT2_HUMAN]					23.2676	10.71	10	12	1204	134.237	6.04932
O60244	Mediator of RNA polymerase II transcription subunit 14 OS=Homo sapiens OX=9606 GN=MED14 PE=1 SV=2 - [MED14_HUMAN]					7.12893	10.59	12	12	1454	160.504	8.73389
Q10570	Cleavage and polyadenylation specificity factor subunit 1 OS=Homo sapiens OX=9606 GN=CPSF1 PE=1 SV=2 - [CPSF1_HUMAN]					23.786	10.05	12	12	1443	160.782	6.40479
P02533	Keratin, type I cytoskeletal 14 OS=Homo sapiens OX=9606 GN=KRT14 PE=1 SV=4 - [K1C14_HUMAN]	10.1727	18.86	7	10	15.1346	22.46	9	11	472	51.5294	5.16064
P13647	Keratin, type II cytoskeletal 5 OS=Homo sapiens OX=9606 GN=KRT5 PE=1 SV=3 - [K2C5_HUMAN]	7.6706	11.53	6	6	19.8152	18.81	10	11	590	62.34	7.73779
Q6S8J3	POTE ankyrin domain family member E OS=Homo sapiens OX=9606 GN=POTEE PE=2 SV=3 - [POTEE_HUMAN]	1.64465	3.72	3	4	22.4322	8.47	6	11	1075	121.286	6.20166
P62805	Histone H4 OS=Homo sapiens OX=9606 GN=HIST1H4A PE=1 SV=2 - [H4_HUMAN]	1.97479	21.36	2	2	22.5245	41.75	5	11	103	11.3604	11.356
P61978-3	Isoform 3 of Heterogeneous nuclear ribonucleoprotein K OS=Homo sapiens OX=9606 GN=HNRNPK - [HNRPK_HUMAN]	1.8129	5.91	2	2	13.9988	21.82	7	11	440	48.5322	5.5415
Q13242	Serine/arginine-rich splicing factor 9 OS=Homo sapiens OX=9606 GN=SRSF9 PE=1 SV=1 - [SRSF9_HUMAN]					18.5898	42.08	11	11	221	25.5264	8.646
O95402	Mediator of RNA polymerase II transcription subunit 26 OS=Homo sapiens OX=9606 GN=MED26 PE=1 SV=2 - [MED26_HUMAN]					26.1344	31.33	10	11	600	65.4065	9.15869
Q12905	Interleukin enhancer-binding factor 2 OS=Homo sapiens OX=9606 GN=ILF2 PE=1 SV=2 - [ILF2_HUMAN]					15.5138	27.95	8	11	390	43.0352	5.26221
Q9Y383	Putative RNA-binding protein Luc7-like 2 OS=Homo sapiens OX=9606 GN=LUC7L2 PE=1 SV=2 - [LC7L2_HUMAN]					14.4889	23.47	7	11	392	46.4856	10.0083
Q9NVC6	Mediator of RNA polymerase II transcription subunit 17 OS=Homo sapiens OX=9606 GN=MED17 PE=1 SV=2 - [MED17_HUMAN]					21.5625	20.58	10	11	651	72.8445	7.44482
Q53GS9	U4/U6.U5 tri-snRNP-associated protein 2 OS=Homo sapiens OX=9606 GN=USP39 PE=1 SV=2 - [SNUT2_HUMAN]					12.7384	18.76	9	11	565	65.3397	8.90967
Q13769	THO complex subunit 5 homolog OS=Homo sapiens OX=9606 GN=THOC5 PE=1 SV=2 - [THOC5_HUMAN]					18.8707	17.28	9	11	683	78.4579	6.87354
P42568-2	Isoform 2 of Protein AF-9 OS=Homo sapiens OX=9606 GN=MLLT3 - [AF9_HUMAN]					15.0398	14.51	8	11	565	63.0675	8.63135
P55265-5	Isoform 5 of Double-stranded RNA-specific adenosine deaminase OS=Homo sapiens OX=9606 GN=ADAR - [DSRAD_HUMAN]					9.19887	13.96	9	11	931	103.576	8.66064
Q96T37-4	Isoform 4 of RNA-binding protein 15 OS=Homo sapiens OX=9606 GN=RBM15 - [RBM15_HUMAN]					16.4204	11.06	9	11	913	99.6409	9.92041
Q9Y657	Spindlin-1 OS=Homo sapiens OX=9606 GN=SPIN1 PE=1 SV=3 - [SPIN1_HUMAN]	7.45027	8.78	2	3	12.782	37.79	7	10	262	29.5818	6.96143
P52756	RNA-binding protein 5 OS=Homo sapiens OX=9606 GN=RBM5 PE=1 SV=2 - [RBM5_HUMAN]	2.18721	1.47	2	2	15.0496	13.37	10	10	815	92.097	6.27783
P62487	DNA-directed RNA polymerase II subunit RPB7 OS=Homo sapiens OX=9606 GN=POLR2G PE=1 SV=1 - [RPB7_HUMAN]					19.7652	49.42	8	10	172	19.2819	5.5415
P62316	Small nuclear ribonucleoprotein Sm D2 OS=Homo sapiens OX=9606 GN=SNRPD2 PE=1 SV=1 - [SMD2_HUMAN]					22.3023	40.68	7	10	118	13.5182	9.90576
O75494-5	Isoform 5 of Serine/arginine-rich splicing factor 10 OS=Homo sapiens OX=9606 GN=SRSF10 - [SRS10_HUMAN]					15.9243	38.18	7	10	165	20.1049	10.0522
P61247	40S ribosomal protein S3a OS=Homo sapiens OX=9606 GN=RPS3A PE=1 SV=2 - [RS3A_HUMAN]					14.4055	34.09	9	10	264	29.9257	9.72998
O60814	Histone H2B type 1-K OS=Homo sapiens OX=9606 GN=HIST1H2BK PE=1 SV=3 - [H2B1K_HUMAN]					16.0775	32.54	5	10	126	13.8816	10.3159
P22626	Heterogeneous nuclear ribonucleoproteins A2/B1 OS=Homo sapiens OX=9606 GN=HNRNPA2B1 PE=1 SV=2 - [ROA2_HUMAN]					20.8512	31.44	7	10	353	37.4067	8.95361
P52597	Heterogeneous nuclear ribonucleoprotein F OS=Homo sapiens OX=9606 GN=HNRNPF PE=1 SV=3 - [HNRPF_HUMAN]					16.1312	27.95	8	10	415	45.6429	5.57959
Q15007	Pre-mRNA-splicing regulator WTAP OS=Homo sapiens OX=9606 GN=WTAP PE=1 SV=2 - [FL2D_HUMAN]					19.3742	25.25	7	10	396	44.2167	5.18604
P68400	Casein kinase II subunit alpha OS=Homo sapiens OX=9606 GN=CSNK2A1 PE=1 SV=1 - [CSK21_HUMAN]					10.2389	24.04	8	10	391	45.1148	7.73779
P50750	Cyclin-dependent kinase 9 OS=Homo sapiens OX=9606 GN=CDK9 PE=1 SV=3 - [CDK9_HUMAN]					16.6237	18.55	8	10	372	42.7502	8.79248
Q9UQ88-4	Isoform SV3 of Cyclin-dependent kinase 11A OS=Homo sapiens OX=9606 GN=CDK11A - [CD11A_HUMAN]					11.1995	14.03	10	10	770	89.9898	5.33838
Q96QC0	Serine/threonine-protein phosphatase 1 regulatory subunit 10 OS=Homo sapiens OX=9606 GN=PPP1R10 PE=1 SV=1 - [PP1RA_HUMAN]					12.9888	12.77	8	10	940	98.996	9.17334
Q68E01-2	Isoform 2 of Integrator complex subunit 3 OS=Homo sapiens OX=9606 GN=INTS3 - [INT3_HUMAN]					23.049	10.94	9	10	1042	117.937	5.79541
Q13595-4	Isoform 4 of Transformer-2 protein homolog alpha OS=Homo sapiens OX=9606 GN=TRA2A - [TRA2A_HUMAN]					15.1987	54.44	6	9	180	20.577	10.1694
Q86W42-2	Isoform 2 of THO complex subunit 6 homolog OS=Homo sapiens OX=9606 GN=THOC6 - [THOC6_HUMAN]					15.2067	35.65	9	9	317	34.8266	7.41553
P09012	U1 small nuclear ribonucleoprotein A OS=Homo sapiens OX=9606 GN=SNRPA PE=1 SV=3 - [SNRPA_HUMAN]					25.9162	26.95	6	9	282	31.2592	9.83252
P36578	60S ribosomal protein L4 OS=Homo sapiens OX=9606 GN=RPL4 PE=1 SV=5 - [RL4_HUMAN]					11.0937	25.53	8	9	427	47.6674	11.063
O94842-3	Isoform 3 of TOX high mobility group box family member 4 OS=Homo sapiens OX=9606 GN=TOX4 - [TOX4_HUMAN]					18.3107	23.03	8	9	595	63.5549	5.12256
Q9Y5S9	RNA-binding protein 8A OS=Homo sapiens OX=9606 GN=RBM8A PE=1 SV=1 - [RBM8A_HUMAN]					28.3374	22.41	3	9	174	19.8767	5.71924
P05783	Keratin, type I cytoskeletal 18 OS=Homo sapiens OX=9606 GN=KRT18 PE=1 SV=2 - [K1C18_HUMAN]					12.3007	18.37	8	9	430	48.0285	5.45264
Q6UN15-3	Isoform 3 of Pre-mRNA 3'-end-processing factor FIP1 OS=Homo sapiens OX=9606 GN=FIP1L1 - [FIP1_HUMAN]					22.6511	17.5	7	9	520	58.3407	5.5542
Q5BKZ1	DBIRD complex subunit ZNF326 OS=Homo sapiens OX=9606 GN=ZNF326 PE=1 SV=2 - [ZN326_HUMAN]					19.163	17.18	8	9	582	65.6131	5.14795
Q9UL03-3	Isoform 3 of Integrator complex subunit 6 OS=Homo sapiens OX=9606 GN=INTS6 - [INT6_HUMAN]					8.00295	13.04	8	9	874	98.9247	8.67529
Q9NVM9	Integrator complex subunit 13 OS=Homo sapiens OX=9606 GN=INTS13 PE=1 SV=2 - [INT13_HUMAN]					9.6212	12.18	9	9	706	80.1743	6.69775
Q75QN2	Integrator complex subunit 8 OS=Homo sapiens OX=9606 GN=INTS8 PE=1 SV=1 - [INT8_HUMAN]					6.31557	11.16	9	9	995	113.016	7.04932
O14776-2	Isoform 2 of Transcription elongation regulator 1 OS=Homo sapiens OX=9606 GN=TCERG1 - [TCRG1_HUMAN]					10.3888	10.86	9	9	1077	121.614	8.54346
Q7L014	Probable ATP-dependent RNA helicase DDX46 OS=Homo sapiens OX=9606 GN=DDX46 PE=1 SV=2 - [DDX46_HUMAN]					15.5469	9.51	8	9	1031	117.29	9.29053
Q9NWH9	SAFB-like transcription modulator OS=Homo sapiens OX=9606 GN=SLTM PE=1 SV=2 - [SLTM_HUMAN]					12.6397	9.48	8	9	1034	117.079	7.86963
Q5T200	Zinc finger CCCH domain-containing protein 13 OS=Homo sapiens OX=9606 GN=ZC3H13 PE=1 SV=1 - [ZC3HD_HUMAN]					13.7529	6	8	9	1668	196.519	9.42236
Q9ULK4-4	Isoform 4 of Mediator of RNA polymerase II transcription subunit 23 OS=Homo sapiens OX=9606 GN=MED23 - [MED23_HUMAN]					17.8264	5.89	7	9	1359	155.452	7.40088
P07355	Annexin A2 OS=Homo sapiens OX=9606 GN=ANXA2 PE=1 SV=2 - [ANXA2_HUMAN]	1.73847	10.91	3	3	12.5055	29.79	7	8	339	38.5798	7.75244
Q9Y3Y2-4	Isoform 3 of Chromatin target of PRMT1 protein OS=Homo sapiens OX=9606 GN=CHTOP - [CHTOP_HUMAN]	1.66726	12.87	2	3	9.79946	27.72	5	8	202	21.9048	11.9712
P67809	Nuclease-sensitive element-binding protein 1 OS=Homo sapiens OX=9606 GN=YBX1 PE=1 SV=3 - [YBOX1_HUMAN]	0	16.36	2	2	15.002	33.95	7	8	324	35.9027	9.87646
P62701	40S ribosomal protein S4, X isoform OS=Homo sapiens OX=9606 GN=RPS4X PE=1 SV=2 - [RS4X_HUMAN]	0	6.08	2	2	9.1725	23.57	6	8	263	29.5791	10.1548
Q9Y230	RuvB-like 2 OS=Homo sapiens OX=9606 GN=RUVBL2 PE=1 SV=3 - [RUVB2_HUMAN]	2.04372	4.97	2	2	11.4572	17.28	8	8	463	51.1246	5.64307
P62280	40S ribosomal protein S11 OS=Homo sapiens OX=9606 GN=RPS11 PE=1 SV=3 - [RS11_HUMAN]					13.6821	52.53	8	8	158	18.419	10.3013
Q9Y3B4	Splicing factor 3B subunit 6 OS=Homo sapiens OX=9606 GN=SF3B6 PE=1 SV=1 - [SF3B6_HUMAN]					14.2608	48	5	8	125	14.5756	9.37842
P06899	Histone H2B type 1-J OS=Homo sapiens OX=9606 GN=HIST1H2BJ PE=1 SV=3 - [H2B1J_HUMAN]					13.6191	32.54	4	8	126	13.8956	10.3159
P18124	60S ribosomal protein L7 OS=Homo sapiens OX=9606 GN=RPL7 PE=1 SV=1 - [RL7_HUMAN]					13.8214	27.82	8	8	248	29.2072	10.6528
Q9Y265	RuvB-like 1 OS=Homo sapiens OX=9606 GN=RUVBL1 PE=1 SV=1 - [RUVB1_HUMAN]					7.30811	25.22	8	8	456	50.1963	6.41748
O95400	CD2 antigen cytoplasmic tail-binding protein 2 OS=Homo sapiens OX=9606 GN=CD2BP2 PE=1 SV=1 - [CD2B2_HUMAN]					12.5397	24.05	7	8	341	37.6232	4.61475
P68366-2	Isoform 2 of Tubulin alpha-4A chain OS=Homo sapiens OX=9606 GN=TUBA4A - [TBA4A_HUMAN]					11.0271	23.79	7	8	433	48.2976	5.0083
P15880	40S ribosomal protein S2 OS=Homo sapiens OX=9606 GN=RPS2 PE=1 SV=2 - [RS2_HUMAN]					12.4505	20.82	6	8	293	31.3046	10.2427
P10412	Histone H1.4 OS=Homo sapiens OX=9606 GN=HIST1H1E PE=1 SV=2 - [H14_HUMAN]					12.2491	17.81	7	8	219	21.852	11.0337
Q8NEY8-6	Isoform 6 of Periphilin-1 OS=Homo sapiens OX=9606 GN=PPHLN1 - [PPHLN_HUMAN]					9.81003	17.55	6	8	319	36.9299	7.02002
Q9H8G2	Caspase activity and apoptosis inhibitor 1 OS=Homo sapiens OX=9606 GN=CAAP1 PE=1 SV=2 - [CAAP1_HUMAN]					7.60572	17.45	4	8	361	38.3438	4.71631
Q9Y2H1	Serine/threonine-protein kinase 38-like OS=Homo sapiens OX=9606 GN=STK38L PE=1 SV=3 - [ST38L_HUMAN]					11.5945	16.81	7	8	464	53.9684	6.81494
Q16630-3	Isoform 3 of Cleavage and polyadenylation specificity factor subunit 6 OS=Homo sapiens OX=9606 GN=CPSF6 - [CPSF6_HUMAN]					13.1378	16.32	6	8	478	52.2939	6.43018
Q6PJT7-5	Isoform 5 of Zinc finger CCCH domain-containing protein 14 OS=Homo sapiens OX=9606 GN=ZC3H14 - [ZC3HE_HUMAN]					12.8663	14.35	7	8	711	79.9709	7.31299
Q02040	A-kinase anchor protein 17A OS=Homo sapiens OX=9606 GN=AKAP17A PE=1 SV=2 - [AK17A_HUMAN]					6.95334	13.67	8	8	695	80.6859	9.72998
P35637-2	Isoform Short of RNA-binding protein FUS OS=Homo sapiens OX=9606 GN=FUS - [FUS_HUMAN]					17.7092	13.33	6	8	525	53.3228	9.36377
Q15287-3	Isoform 3 of RNA-binding protein with serine-rich domain 1 OS=Homo sapiens OX=9606 GN=RNPS1 - [RNPS1_HUMAN]					15.0811	10.45	4	8	268	30.3357	11.854
Q16531	DNA damage-binding protein 1 OS=Homo sapiens OX=9606 GN=DDB1 PE=1 SV=1 - [DDB1_HUMAN]					12.4437	10.18	8	8	1140	126.887	5.26221
Q9BXP5-5	Isoform 5 of Serrate RNA effector molecule homolog OS=Homo sapiens OX=9606 GN=SRRT - [SRRT_HUMAN]					5.48856	9.77	8	8	839	96.163	5.75732
Q12872	Splicing factor, suppressor of white-apricot homolog OS=Homo sapiens OX=9606 GN=SFSWAP PE=1 SV=3 - [SFSWA_HUMAN]					6.5233	9.67	7	8	951	104.758	8.04541
Q5JSJ4	Integrator complex subunit 6-like OS=Homo sapiens OX=9606 GN=INTS6L PE=1 SV=1 - [INT6L_HUMAN]					6.8077	8.59	7	8	861	96.6118	8.73389
Q8IXT5	RNA-binding protein 12B OS=Homo sapiens OX=9606 GN=RBM12B PE=1 SV=2 - [RB12B_HUMAN]					6.44064	8.19	8	8	1001	118.03	6.81494
O60264	SWI/SNF-related matrix-associated actin-dependent regulator of chromatin subfamily A member 5 OS=Homo sapiens OX=9606 GN=SMARCA5 PE=1 SV=1 - [SMCA5_HUMAN]					13.5289	8.17	7	8	1052	121.828	8.08936
Q9BTC0	Death-inducer obliterator 1 OS=Homo sapiens OX=9606 GN=DIDO1 PE=1 SV=5 - [DIDO1_HUMAN]					6.42508	6.03	8	8	2240	243.723	7.88428
P68104-2	Isoform 2 of Elongation factor 1-alpha 1 OS=Homo sapiens OX=9606 GN=EEF1A1 - [EF1A1_HUMAN]	0	14.29	3	3	13.3495	16.33	4	7	441	47.8389	9.02686
P36954	DNA-directed RNA polymerase II subunit RPB9 OS=Homo sapiens OX=9606 GN=POLR2I PE=1 SV=1 - [RPB9_HUMAN]					12.5679	52.8	5	7	125	14.5136	5.13525
Q9BY27	Protein DGCR6L OS=Homo sapiens OX=9606 GN=DGCR6L PE=1 SV=2 - [DGC6L_HUMAN]					12.6295	31.36	6	7	220	24.917	7.50342
Q01081	Splicing factor U2AF 35 kDa subunit OS=Homo sapiens OX=9606 GN=U2AF1 PE=1 SV=3 - [U2AF1_HUMAN]					8.50007	27.92	6	7	240	27.8545	8.80713
P46781	40S ribosomal protein S9 OS=Homo sapiens OX=9606 GN=RPS9 PE=1 SV=3 - [RS9_HUMAN]					7.5658	27.84	7	7	194	22.5776	10.6528
P83731	60S ribosomal protein L24 OS=Homo sapiens OX=9606 GN=RPL24 PE=1 SV=1 - [RL24_HUMAN]					8.32882	26.75	5	7	157	17.7679	11.2534
P62753	40S ribosomal protein S6 OS=Homo sapiens OX=9606 GN=RPS6 PE=1 SV=1 - [RS6_HUMAN]					14.2591	25.7	6	7	249	28.663	10.8433
P62424	60S ribosomal protein L7a OS=Homo sapiens OX=9606 GN=RPL7A PE=1 SV=2 - [RL7A_HUMAN]					11.7858	23.31	7	7	266	29.977	10.6089
Q9Y3I0	tRNA-splicing ligase RtcB homolog OS=Homo sapiens OX=9606 GN=RTCB PE=1 SV=1 - [RTCB_HUMAN]					11.8664	20.4	7	7	505	55.1749	7.2251
P10809	60 kDa heat shock protein, mitochondrial OS=Homo sapiens OX=9606 GN=HSPD1 PE=1 SV=2 - [CH60_HUMAN]					12.5565	17.8	7	7	573	61.0164	5.87158
O60506-4	Isoform 4 of Heterogeneous nuclear ribonucleoprotein Q OS=Homo sapiens OX=9606 GN=SYNCRIP - [HNRPQ_HUMAN]					7.88209	17.65	7	7	527	58.6993	7.56201
P52292	Importin subunit alpha-1 OS=Homo sapiens OX=9606 GN=KPNA2 PE=1 SV=1 - [IMA1_HUMAN]					12.2436	16.64	7	7	529	57.8259	5.40186
Q96I24	Far upstream element-binding protein 3 OS=Homo sapiens OX=9606 GN=FUBP3 PE=1 SV=2 - [FUBP3_HUMAN]					2.36054	16.08	7	7	572	61.6022	8.38232
P14678-2	Isoform SM-B of Small nuclear ribonucleoprotein-associated proteins B and B' OS=Homo sapiens OX=9606 GN=SNRPB - [RSMB_HUMAN]					11.9754	15.58	4	7	231	23.6402	10.9019
O43823	A-kinase anchor protein 8 OS=Homo sapiens OX=9606 GN=AKAP8 PE=1 SV=1 - [AKAP8_HUMAN]					12.4989	15.46	6	7	692	76.0611	5.14795
Q8WXA9-2	Isoform 2 of Splicing regulatory glutamine/lysine-rich protein 1 OS=Homo sapiens OX=9606 GN=SREK1 - [SREK1_HUMAN]					7.18458	13.94	6	7	624	71.6064	10.1987
Q09161	Nuclear cap-binding protein subunit 1 OS=Homo sapiens OX=9606 GN=NCBP1 PE=1 SV=1 - [NCBP1_HUMAN]					7.81643	13.92	7	7	790	91.7805	6.43018
Q9GZR7-2	Isoform 2 of ATP-dependent RNA helicase DDX24 OS=Homo sapiens OX=9606 GN=DDX24 - [DDX24_HUMAN]					5.55727	13.31	7	7	804	90.2411	8.92432
Q96RN5-3	Isoform 3 of Mediator of RNA polymerase II transcription subunit 15 OS=Homo sapiens OX=9606 GN=MED15 - [MED15_HUMAN]					7.64079	12.85	7	7	677	75.8797	9.29053
Q99959-2	Isoform 1 of Plakophilin-2 OS=Homo sapiens OX=9606 GN=PKP2 - [PKP2_HUMAN]					10.686	11.83	7	7	837	92.6985	9.29053
Q1KMD3	Heterogeneous nuclear ribonucleoprotein U-like protein 2 OS=Homo sapiens OX=9606 GN=HNRNPUL2 PE=1 SV=1 - [HNRL2_HUMAN]					12.0565	10.44	6	7	747	85.0522	4.90674
Q9C0J8	pre-mRNA 3' end processing protein WDR33 OS=Homo sapiens OX=9606 GN=WDR33 PE=1 SV=2 - [WDR33_HUMAN]					7.37066	8.46	6	7	1336	145.799	9.17334
Q96MU7-2	Isoform 2 of YTH domain-containing protein 1 OS=Homo sapiens OX=9606 GN=YTHDC1 - [YTDC1_HUMAN]					16.2974	8.04	5	7	709	82.6422	5.96045
Q9UPP1-5	Isoform 5 of Histone lysine demethylase PHF8 OS=Homo sapiens OX=9606 GN=PHF8 - [PHF8_HUMAN]					5.98138	7.74	6	7	878	98.2284	6.93213
Q9BQ39	ATP-dependent RNA helicase DDX50 OS=Homo sapiens OX=9606 GN=DDX50 PE=1 SV=1 - [DDX50_HUMAN]					8.54345	7.73	5	7	737	82.5141	9.17334
Q7L2E3-3	Isoform 3 of ATP-dependent RNA helicase DHX30 OS=Homo sapiens OX=9606 GN=DHX30 - [DHX30_HUMAN]					6.25533	5.02	7	7	1155	129.357	8.52881
O75376-2	Isoform 2 of Nuclear receptor corepressor 1 OS=Homo sapiens OX=9606 GN=NCOR1 - [NCOR1_HUMAN]					10.1985	4.07	7	7	2337	258.443	6.91748
O75891	Cytosolic 10-formyltetrahydrofolate dehydrogenase OS=Homo sapiens OX=9606 GN=ALDH1L1 PE=1 SV=2 - [AL1L1_HUMAN]	4.0257	9.42	7	7	13.3435	7.87	5	6	902	98.7666	5.93506
P02769	cRAP ALBU_BOVIN Serum albumin OS=Bos taurus GN=ALB PE=1 SV=4	3.89823	8.9	4	5	10.9498	7.74	5	6	607	69.2484	6.17627
P62269	40S ribosomal protein S18 OS=Homo sapiens OX=9606 GN=RPS18 PE=1 SV=3 - [RS18_HUMAN]	1.62378	19.74	4	4	13.3832	33.55	6	6	152	17.7079	10.9897
Q13127-4	Isoform 4 of RE1-silencing transcription factor OS=Homo sapiens OX=9606 GN=REST - [REST_HUMAN]	0	3.07	2	2	10.8702	8.57	6	6	1074	119.008	6.56592
P14923	Junction plakoglobin OS=Homo sapiens OX=9606 GN=JUP PE=1 SV=3 - [PLAK_HUMAN]	0	3.49	2	2	7.95214	7.11	5	6	745	81.6927	6.13818
Q15149-7	Isoform 7 of Plectin OS=Homo sapiens OX=9606 GN=PLEC - [PLEC_HUMAN]	1.68657	0.66	2	2	11.5712	1.73	6	6	4515	512.292	5.77002
P05388-2	Isoform 2 of 60S acidic ribosomal protein P0 OS=Homo sapiens OX=9606 GN=RPLP0 - [RLA0_HUMAN]					12.3287	37.65	6	6	255	27.4183	8.23584
P04792	Heat shock protein beta-1 OS=Homo sapiens OX=9606 GN=HSPB1 PE=1 SV=2 - [HSPB1_HUMAN]					7.06688	33.17	4	6	205	22.7685	6.40479
P84090	Enhancer of rudimentary homolog OS=Homo sapiens OX=9606 GN=ERH PE=1 SV=1 - [ERH_HUMAN]					16.2114	32.69	3	6	104	12.251	5.92236
Q6I9Y2	THO complex subunit 7 homolog OS=Homo sapiens OX=9606 GN=THOC7 PE=1 SV=3 - [THOC7_HUMAN]					6.60761	30.88	5	6	204	23.728	5.66846
P26373	60S ribosomal protein L13 OS=Homo sapiens OX=9606 GN=RPL13 PE=1 SV=4 - [RL13_HUMAN]					8.51957	29.86	6	6	211	24.2465	11.6489
O15514	DNA-directed RNA polymerase II subunit RPB4 OS=Homo sapiens OX=9606 GN=POLR2D PE=1 SV=1 - [RPB4_HUMAN]					11.3173	29.58	3	6	142	16.3011	4.79248
Q9UKM9-2	Isoform 1 of RNA-binding protein Raly OS=Homo sapiens OX=9606 GN=RALY - [RALY_HUMAN]					5.79546	28.62	6	6	290	30.3458	9.62744
P62906	60S ribosomal protein L10a OS=Homo sapiens OX=9606 GN=RPL10A PE=1 SV=2 - [RL10A_HUMAN]					8.12416	28.11	6	6	217	24.8155	9.93506
Q14129	Protein DGCR6 OS=Homo sapiens OX=9606 GN=DGCR6 PE=1 SV=3 - [DGCR6_HUMAN]					5.51889	24.55	6	6	220	24.9731	7.50342
O43447	Peptidyl-prolyl cis-trans isomerase H OS=Homo sapiens OX=9606 GN=PPIH PE=1 SV=1 - [PPIH_HUMAN]					5.90283	24.29	6	6	177	19.1956	8.07471
Q9H944	Mediator of RNA polymerase II transcription subunit 20 OS=Homo sapiens OX=9606 GN=MED20 PE=1 SV=1 - [MED20_HUMAN]					9.74766	24.06	5	6	212	23.2064	6.87354
P46777	60S ribosomal protein L5 OS=Homo sapiens OX=9606 GN=RPL5 PE=1 SV=3 - [RL5_HUMAN]					7.01696	23.91	5	6	297	34.3407	9.71533
P35250	Replication factor C subunit 2 OS=Homo sapiens OX=9606 GN=RFC2 PE=1 SV=3 - [RFC2_HUMAN]					7.8879	23.73	5	6	354	39.1321	6.44287
P67870	Casein kinase II subunit beta OS=Homo sapiens OX=9606 GN=CSNK2B PE=1 SV=1 - [CSK2B_HUMAN]					8.8219	23.72	4	6	215	24.926	5.5542
P35249-2	Isoform 2 of Replication factor C subunit 4 OS=Homo sapiens OX=9606 GN=RFC4 - [RFC4_HUMAN]					7.48259	23.43	5	6	303	33.654	9.56885
P19784	Casein kinase II subunit alpha' OS=Homo sapiens OX=9606 GN=CSNK2A2 PE=1 SV=1 - [CSK22_HUMAN]					7.17221	21.43	6	6	350	41.1871	8.55811
Q13148	TAR DNA-binding protein 43 OS=Homo sapiens OX=9606 GN=TARDBP PE=1 SV=1 - [TADBP_HUMAN]					10.617	21.01	5	6	414	44.7113	6.18896
Q13243-3	Isoform SRP40-4 of Serine/arginine-rich splicing factor 5 OS=Homo sapiens OX=9606 GN=SRSF5 - [SRSF5_HUMAN]					12.8602	18.59	4	6	269	30.8401	11.6636
Q15428	Splicing factor 3A subunit 2 OS=Homo sapiens OX=9606 GN=SF3A2 PE=1 SV=2 - [SF3A2_HUMAN]					8.30931	18.53	6	6	464	49.2243	9.64209
Q13838	Spliceosome RNA helicase DDX39B OS=Homo sapiens OX=9606 GN=DDX39B PE=1 SV=1 - [DX39B_HUMAN]					11.271	17.06	6	6	428	48.9599	5.66846
B7ZW38	Heterogeneous nuclear ribonucleoprotein C-like 3 OS=Homo sapiens OX=9606 GN=HNRNPCL3 PE=2 SV=1 - [HNRC3_HUMAN]					4.80979	17.06	6	6	293	32.0098	5.68115
Q02878	60S ribosomal protein L6 OS=Homo sapiens OX=9606 GN=RPL6 PE=1 SV=3 - [RL6_HUMAN]					2.09149	17.01	5	6	288	32.7076	10.5796
Q07666	KH domain-containing, RNA-binding, signal transduction-associated protein 1 OS=Homo sapiens OX=9606 GN=KHDRBS1 PE=1 SV=1 - [KHDR1_HUMAN]					6.78927	16.48	4	6	443	48.1972	8.66064
Q5TA45-2	Isoform 2 of Integrator complex subunit 11 OS=Homo sapiens OX=9606 GN=INTS11 - [INT11_HUMAN]					10.8157	16.23	6	6	499	55.9769	8.32373
Q8NAV1	Pre-mRNA-splicing factor 38A OS=Homo sapiens OX=9606 GN=PRPF38A PE=1 SV=1 - [PR38A_HUMAN]					10.3532	15.71	5	6	312	37.4534	9.96436
P12268	Inosine-5'-monophosphate dehydrogenase 2 OS=Homo sapiens OX=9606 GN=IMPDH2 PE=1 SV=2 - [IMDH2_HUMAN]					9.41461	15.56	6	6	514	55.7696	6.90283
O95251-3	Isoform 3 of Histone acetyltransferase KAT7 OS=Homo sapiens OX=9606 GN=KAT7 - [KAT7_HUMAN]					2.10718	14.48	5	6	442	51.4069	8.92432
Q6UXN9	WD repeat-containing protein 82 OS=Homo sapiens OX=9606 GN=WDR82 PE=1 SV=1 - [WDR82_HUMAN]					9.03543	12.78	5	6	313	35.0565	7.69385
O43390-4	Isoform 4 of Heterogeneous nuclear ribonucleoprotein R OS=Homo sapiens OX=9606 GN=HNRNPR - [HNRPR_HUMAN]					7.93258	12.71	6	6	535	59.9158	9.15869
Q9UDY2-5	Isoform A3 of Tight junction protein ZO-2 OS=Homo sapiens OX=9606 GN=TJP2 - [ZO2_HUMAN]					7.87131	10.98	6	6	993	111.594	7.45947
O60583-2	Isoform 2 of Cyclin-T2 OS=Homo sapiens OX=9606 GN=CCNT2 - [CCNT2_HUMAN]					14.8095	10.71	5	6	663	73.6361	9.14404
Q9HCD5	Nuclear receptor coactivator 5 OS=Homo sapiens OX=9606 GN=NCOA5 PE=1 SV=2 - [NCOA5_HUMAN]					11.2439	10.54	6	6	579	65.4965	9.59814
O00268	Transcription initiation factor TFIID subunit 4 OS=Homo sapiens OX=9606 GN=TAF4 PE=1 SV=2 - [TAF4_HUMAN]					7.89709	10.51	5	6	1085	110.047	9.93506
P16401	Histone H1.5 OS=Homo sapiens OX=9606 GN=HIST1H1B PE=1 SV=3 - [H15_HUMAN]					6.45296	10.18	4	6	226	22.5665	10.9165
Q9UG63	ATP-binding cassette sub-family F member 2 OS=Homo sapiens OX=9606 GN=ABCF2 PE=1 SV=2 - [ABCF2_HUMAN]					4.01665	10.11	5	6	623	71.2446	7.37158
Q9NV88-3	Isoform 3 of Integrator complex subunit 9 OS=Homo sapiens OX=9606 GN=INTS9 - [INT9_HUMAN]					4.0179	8.52	5	6	634	71.0913	6.02393
P46087-2	Isoform 2 of Probable 28S rRNA (cytosine(4447)-C(5))-methyltransferase OS=Homo sapiens OX=9606 GN=NOP2 - [NOP2_HUMAN]					9.05606	8.17	6	6	808	88.9189	9.23193
P51116	Fragile X mental retardation syndrome-related protein 2 OS=Homo sapiens OX=9606 GN=FXR2 PE=1 SV=2 - [FXR2_HUMAN]					6.98934	8.17	5	6	673	74.178	6.22705
Q9ULX6-2	Isoform 2 of A-kinase anchor protein 8-like OS=Homo sapiens OX=9606 GN=AKAP8L - [AKP8L_HUMAN]					4.48401	7.86	4	6	585	65.1799	5.07178
Q9Y2X0-2	Isoform 2 of Mediator of RNA polymerase II transcription subunit 16 OS=Homo sapiens OX=9606 GN=MED16 - [MED16_HUMAN]					14.8656	7.25	5	6	841	92.9688	7.59131
Q6P9B9	Integrator complex subunit 5 OS=Homo sapiens OX=9606 GN=INTS5 PE=1 SV=1 - [INT5_HUMAN]					6.05384	5.5	5	6	1019	107.927	7.04932
Q69YN4-2	Isoform 2 of Protein virilizer homolog OS=Homo sapiens OX=9606 GN=VIRMA - [VIR_HUMAN]					5.54294	5.45	6	6	1377	154.375	4.71631
Q9NYV4-3	Isoform 3 of Cyclin-dependent kinase 12 OS=Homo sapiens OX=9606 GN=CDK12 - [CDK12_HUMAN]					5.34662	4.87	5	6	1273	141.362	9.42236
P51610-2	Isoform 2 of Host cell factor 1 OS=Homo sapiens OX=9606 GN=HCFC1 - [HCFC1_HUMAN]					6.73992	4.73	6	6	1966	201.724	7.45947
O60231	Pre-mRNA-splicing factor ATP-dependent RNA helicase DHX16 OS=Homo sapiens OX=9606 GN=DHX16 PE=1 SV=2 - [DHX16_HUMAN]					2.0158	4.51	4	6	1041	119.189	6.80029
Q6UB99	Ankyrin repeat domain-containing protein 11 OS=Homo sapiens OX=9606 GN=ANKRD11 PE=1 SV=3 - [ANR11_HUMAN]					8.77751	3.12	6	6	2663	297.731	7.10791
Q14980-2	Isoform 2 of Nuclear mitotic apparatus protein 1 OS=Homo sapiens OX=9606 GN=NUMA1 - [NUMA1_HUMAN]					11.1825	2.9	6	6	2101	236.372	5.79541
P13646	Keratin, type I cytoskeletal 13 OS=Homo sapiens OX=9606 GN=KRT13 PE=1 SV=4 - [K1C13_HUMAN]	2.62015	10.48	4	5	6.89276	9.83	4	5	458	49.5574	4.95752
Q04695	Keratin, type I cytoskeletal 17 OS=Homo sapiens OX=9606 GN=KRT17 PE=1 SV=2 - [K1C17_HUMAN]	1.62553	9.26	4	4	7.86708	11.57	5	5	432	48.076	5.021
P08727	Keratin, type I cytoskeletal 19 OS=Homo sapiens OX=9606 GN=KRT19 PE=1 SV=4 - [K1C19_HUMAN]	1.60686	8.5	3	3	7.14801	12	5	5	400	44.0791	5.13525
O14744	Protein arginine N-methyltransferase 5 OS=Homo sapiens OX=9606 GN=PRMT5 PE=1 SV=4 - [ANM5_HUMAN]	3.50078	5.65	3	3	5.23471	12.56	5	5	637	72.6376	6.29053
Q09666	Neuroblast differentiation-associated protein AHNAK OS=Homo sapiens OX=9606 GN=AHNAK PE=1 SV=2 - [AHNK_HUMAN]	0	2.9	2	3	2.39014	2.65	4	5	5890	628.699	6.15088
Q92945	Far upstream element-binding protein 2 OS=Homo sapiens OX=9606 GN=KHSRP PE=1 SV=4 - [FUBP2_HUMAN]	0	3.38	2	2	9.23287	7.88	5	5	711	73.07	7.29834
Q8IWI9-3	Isoform 3 of MAX gene-associated protein OS=Homo sapiens OX=9606 GN=MGA - [MGAP_HUMAN]	1.96172	0.81	2	2	6.55836	3.01	5	5	2856	315.024	6.84424
P61326	Protein mago nashi homolog OS=Homo sapiens OX=9606 GN=MAGOH PE=1 SV=1 - [MGN_HUMAN]					5.28738	36.99	4	5	146	17.1528	6.11279
P62263	40S ribosomal protein S14 OS=Homo sapiens OX=9606 GN=RPS14 PE=1 SV=3 - [RS14_HUMAN]					8.56642	35.1	5	5	151	16.2625	10.0522
P23396	40S ribosomal protein S3 OS=Homo sapiens OX=9606 GN=RPS3 PE=1 SV=2 - [RS3_HUMAN]					4.98859	34.16	5	5	243	26.6714	9.65674
Q96KK5	Histone H2A type 1-H OS=Homo sapiens OX=9606 GN=HIST1H2AH PE=1 SV=3 - [H2A1H_HUMAN]					3.49603	30.47	3	5	128	13.8978	10.8872
P62277	40S ribosomal protein S13 OS=Homo sapiens OX=9606 GN=RPS13 PE=1 SV=2 - [RS13_HUMAN]					4.33186	28.48	5	5	151	17.2117	10.5356
P62318-2	Isoform 2 of Small nuclear ribonucleoprotein Sm D3 OS=Homo sapiens OX=9606 GN=SNRPD3 - [SMD3_HUMAN]					7.41838	28.33	3	5	120	13.2829	8.90967
P55769	NHP2-like protein 1 OS=Homo sapiens OX=9606 GN=SNU13 PE=1 SV=3 - [NH2L1_HUMAN]					8.47097	28.13	4	5	128	14.1646	8.45557
P31942-3	Isoform 3 of Heterogeneous nuclear ribonucleoprotein H3 OS=Homo sapiens OX=9606 GN=HNRNPH3 - [HNRH3_HUMAN]					2.46695	27.61	5	5	297	31.5054	7.31299
Q96IZ7-2	Isoform 2 of Serine/Arginine-related protein 53 OS=Homo sapiens OX=9606 GN=RSRC1 - [RSRC1_HUMAN]					6.5966	26.45	4	5	276	31.5095	10.6821
O00422	Histone deacetylase complex subunit SAP18 OS=Homo sapiens OX=9606 GN=SAP18 PE=1 SV=1 - [SAP18_HUMAN]					4.49647	24.18	4	5	153	17.55	9.34912
P08579	U2 small nuclear ribonucleoprotein B'' OS=Homo sapiens OX=9606 GN=SNRPB2 PE=1 SV=1 - [RU2B_HUMAN]					6.79569	23.11	5	5	225	25.4701	9.71533
Q99873-2	Isoform 2 of Protein arginine N-methyltransferase 1 OS=Homo sapiens OX=9606 GN=PRMT1 - [ANM1_HUMAN]					5.51884	20.17	5	5	347	39.9028	5.60498
Q9BZK7	F-box-like/WD repeat-containing protein TBL1XR1 OS=Homo sapiens OX=9606 GN=TBL1XR1 PE=1 SV=1 - [TBL1R_HUMAN]					8.61294	19.84	5	5	514	55.5601	5.5542
Q8WUD4	Coiled-coil domain-containing protein 12 OS=Homo sapiens OX=9606 GN=CCDC12 PE=1 SV=1 - [CCD12_HUMAN]					4.74698	19.28	3	5	166	19.1692	7.34229
Q15366-7	Isoform 7 of Poly(rC)-binding protein 2 OS=Homo sapiens OX=9606 GN=PCBP2 - [PCBP2_HUMAN]					12.5585	18.24	4	5	318	33.4753	8.23584
P40938-2	Isoform 2 of Replication factor C subunit 3 OS=Homo sapiens OX=9606 GN=RFC3 - [RFC3_HUMAN]					5.95463	18.03	5	5	305	34.7339	8.39697
Q96PK6-5	Isoform 5 of RNA-binding protein 14 OS=Homo sapiens OX=9606 GN=RBM14 - [RBM14_HUMAN]					17.8729	17.7	3	5	339	37.0111	8.48486
O95232	Luc7-like protein 3 OS=Homo sapiens OX=9606 GN=LUC7L3 PE=1 SV=2 - [LC7L3_HUMAN]					0	17.13	5	5	432	51.4351	9.78857
Q96J01-2	Isoform 2 of THO complex subunit 3 OS=Homo sapiens OX=9606 GN=THOC3 - [THOC3_HUMAN]					4.35558	17.13	4	5	327	36.0087	6.82959
P62136	Serine/threonine-protein phosphatase PP1-alpha catalytic subunit OS=Homo sapiens OX=9606 GN=PPP1CA PE=1 SV=1 - [PP1A_HUMAN]					3.7751	16.97	5	5	330	37.4878	6.32861
Q15637-6	Isoform 6 of Splicing factor 1 OS=Homo sapiens OX=9606 GN=SF1 - [SF01_HUMAN]					7.25568	14.71	5	5	571	61.85	9.27588
Q01844-6	Isoform 6 of RNA-binding protein EWS OS=Homo sapiens OX=9606 GN=EWSR1 - [EWS_HUMAN]					16.6988	14.5	5	5	600	62.469	9.39307
P40937-2	Isoform 2 of Replication factor C subunit 5 OS=Homo sapiens OX=9606 GN=RFC5 - [RFC5_HUMAN]					4.14727	13.79	4	5	319	36.0819	6.94678
Q15637-5	Isoform 5 of Splicing factor 1 OS=Homo sapiens OX=9606 GN=SF1 - [SF01_HUMAN]					5.26738	12.48	5	5	673	71.7063	9.5835
Q92989	Polyribonucleotide 5'-hydroxyl-kinase Clp1 OS=Homo sapiens OX=9606 GN=CLP1 PE=1 SV=1 - [CLP1_HUMAN]					5.91565	10.82	5	5	425	47.6153	6.62451
Q96EY1-2	Isoform 2 of DnaJ homolog subfamily A member 3, mitochondrial OS=Homo sapiens OX=9606 GN=DNAJA3 - [DNJA3_HUMAN]					2.61711	10.38	4	5	453	49.5802	9.39307
Q92499-3	Isoform 3 of ATP-dependent RNA helicase DDX1 OS=Homo sapiens OX=9606 GN=DDX1 - [DDX1_HUMAN]					5.81264	10.13	5	5	612	68.669	7.6792
P60842	Eukaryotic initiation factor 4A-I OS=Homo sapiens OX=9606 GN=EIF4A1 PE=1 SV=1 - [IF4A1_HUMAN]					6.3332	9.85	4	5	406	46.1246	5.47803
Q53F19	Nuclear cap-binding protein subunit 3 OS=Homo sapiens OX=9606 GN=NCBP3 PE=1 SV=2 - [NCBP3_HUMAN]					11.9598	9.52	5	5	620	70.5493	5.73193
Q9BRD0	BUD13 homolog OS=Homo sapiens OX=9606 GN=BUD13 PE=1 SV=1 - [BUD13_HUMAN]					7.19099	9.21	5	5	619	70.4783	9.86182
Q969R5	Lethal(3)malignant brain tumor-like protein 2 OS=Homo sapiens OX=9606 GN=L3MBTL2 PE=1 SV=1 - [LMBL2_HUMAN]					2.38667	8.23	5	5	705	79.0595	6.84424
Q49AG3	Zinc finger BED domain-containing protein 5 OS=Homo sapiens OX=9606 GN=ZBED5 PE=2 SV=2 - [ZBED5_HUMAN]					10.5462	7.94	4	5	693	78.8606	8.26514
P17480-2	Isoform UBF2 of Nucleolar transcription factor 1 OS=Homo sapiens OX=9606 GN=UBTF - [UBF1_HUMAN]					6.97113	7.57	5	5	727	84.8838	5.5542
Q8N3X1	Formin-binding protein 4 OS=Homo sapiens OX=9606 GN=FNBP4 PE=1 SV=3 - [FNBP4_HUMAN]					7.8666	6.98	4	5	1017	110.198	4.7417
Q9NVR2	Integrator complex subunit 10 OS=Homo sapiens OX=9606 GN=INTS10 PE=1 SV=2 - [INT10_HUMAN]					9.0054	6.76	5	5	710	82.1829	7.44482
P09874	Poly [ADP-ribose] polymerase 1 OS=Homo sapiens OX=9606 GN=PARP1 PE=1 SV=4 - [PARP1_HUMAN]					6.74363	6.21	5	5	1014	113.012	8.88037
Q14004-2	Isoform 2 of Cyclin-dependent kinase 13 OS=Homo sapiens OX=9606 GN=CDK13 - [CDK13_HUMAN]					4.07802	3.79	5	5	1452	158.338	9.70068
P35579	Myosin-9 OS=Homo sapiens OX=9606 GN=MYH9 PE=1 SV=4 - [MYH9_HUMAN]					2.5223	3.78	4	5	1960	226.392	5.60498
Q5JTH9-2	Isoform 2 of RRP12-like protein OS=Homo sapiens OX=9606 GN=RRP12 - [RRP12_HUMAN]					5.162	3.59	5	5	1197	132.625	8.67529
Q7Z6E9	E3 ubiquitin-protein ligase RBBP6 OS=Homo sapiens OX=9606 GN=RBBP6 PE=1 SV=1 - [RBBP6_HUMAN]					9.9479	3.46	4	5	1792	201.442	9.64209
Q8WWQ0	PH-interacting protein OS=Homo sapiens OX=9606 GN=PHIP PE=1 SV=2 - [PHIP_HUMAN]					3.82783	3.19	5	5	1821	206.56	8.85107
O15417	Trinucleotide repeat-containing gene 18 protein OS=Homo sapiens OX=9606 GN=TNRC18 PE=1 SV=3 - [TNC18_HUMAN]					4.66499	2.16	5	5	2968	314.326	8.70459
Q03164-2	Isoform 2 of Histone-lysine N-methyltransferase 2A OS=Homo sapiens OX=9606 GN=KMT2A - [KMT2A_HUMAN]					2.7863	2.14	5	5	3931	427.468	9.14404
Q9BUA3	Spindlin interactor and repressor of chromatin-binding protein OS=Homo sapiens OX=9606 GN=SPINDOC PE=1 SV=3 - [SPNDC_HUMAN]	0	15.75	4	4	7.17869	10.5	4	4	381	41.0114	5.0083
P15924-2	Isoform DPII of Desmoplakin OS=Homo sapiens OX=9606 GN=DSP - [DESP_HUMAN]	2.19451	1.63	4	4	7.94023	1.76	4	4	2272	259.957	6.96143
Q7RTV0	PHD finger-like domain-containing protein 5A OS=Homo sapiens OX=9606 GN=PHF5A PE=1 SV=1 - [PHF5A_HUMAN]	3.08263	19.09	2	3	8.13272	28.18	4	4	110	12.397	8.41162
P19013	Keratin, type II cytoskeletal 4 OS=Homo sapiens OX=9606 GN=KRT4 PE=1 SV=4 - [K2C4_HUMAN]	3.81101	5.06	3	3	5.41313	8.8	4	4	534	57.2498	6.60986
P52434-3	Isoform 3 of DNA-directed RNA polymerases I, II, and III subunit RPABC3 OS=Homo sapiens OX=9606 GN=POLR2H - [RPAB3_HUMAN]					8.55537	58.77	4	4	114	12.9504	4.58936
P62314	Small nuclear ribonucleoprotein Sm D1 OS=Homo sapiens OX=9606 GN=SNRPD1 PE=1 SV=1 - [SMD1_HUMAN]					8.09641	45.38	4	4	119	13.2734	11.561
P08708	40S ribosomal protein S17 OS=Homo sapiens OX=9606 GN=RPS17 PE=1 SV=2 - [RS17_HUMAN]					4.54691	44.44	4	4	135	15.5404	9.84717
Q07020-2	Isoform 2 of 60S ribosomal protein L18 OS=Homo sapiens OX=9606 GN=RPL18 - [RL18_HUMAN]					9.88118	30.19	4	4	159	18.08	11.8394
Q9BQ15	SOSS complex subunit B1 OS=Homo sapiens OX=9606 GN=NABP2 PE=1 SV=1 - [SOSB1_HUMAN]					4.79159	29.86	3	4	211	22.3242	9.05615
P30050	60S ribosomal protein L12 OS=Homo sapiens OX=9606 GN=RPL12 PE=1 SV=1 - [RL12_HUMAN]					9.81038	24.24	3	4	165	17.8075	9.42236
P62249	40S ribosomal protein S16 OS=Homo sapiens OX=9606 GN=RPS16 PE=1 SV=2 - [RS16_HUMAN]					2.59977	22.6	3	4	146	16.435	10.2134
Q9Y6A4	Cilia- and flagella-associated protein 20 OS=Homo sapiens OX=9606 GN=CFAP20 PE=1 SV=1 - [CFA20_HUMAN]					7.01549	21.76	4	4	193	22.76	9.75928
P62310	U6 snRNA-associated Sm-like protein LSm3 OS=Homo sapiens OX=9606 GN=LSM3 PE=1 SV=2 - [LSM3_HUMAN]					5.88534	21.57	3	4	102	11.838	4.70361
P40429	60S ribosomal protein L13a OS=Homo sapiens OX=9606 GN=RPL13A PE=1 SV=2 - [RL13A_HUMAN]					3.81042	19.7	4	4	203	23.5624	10.9312
P08865	40S ribosomal protein SA OS=Homo sapiens OX=9606 GN=RPSA PE=1 SV=4 - [RSSA_HUMAN]					8.73071	19.32	3	4	295	32.8334	4.86865
O43809	Cleavage and polyadenylation specificity factor subunit 5 OS=Homo sapiens OX=9606 GN=NUDT21 PE=1 SV=1 - [CPSF5_HUMAN]					3.84787	18.5	4	4	227	26.2107	8.82178
Q8TAD8	Smad nuclear-interacting protein 1 OS=Homo sapiens OX=9606 GN=SNIP1 PE=1 SV=1 - [SNIP1_HUMAN]					4.26309	16.41	4	4	396	45.7503	9.99365
Q4G0J3-2	Isoform 2 of La-related protein 7 OS=Homo sapiens OX=9606 GN=LARP7 - [LARP7_HUMAN]					5.12416	16.36	4	4	214	24.4728	8.86572
P50914	60S ribosomal protein L14 OS=Homo sapiens OX=9606 GN=RPL14 PE=1 SV=4 - [RL14_HUMAN]					6.91206	16.28	3	4	215	23.417	10.9312
Q9BY77-2	Isoform 2 of Polymerase delta-interacting protein 3 OS=Homo sapiens OX=9606 GN=POLDIP3 - [PDIP3_HUMAN]					7.97606	16.07	4	4	392	42.8678	9.90576
Q01130-2	Isoform 2 of Serine/arginine-rich splicing factor 2 OS=Homo sapiens OX=9606 GN=SRSF2 - [SRSF2_HUMAN]					9.78991	15.31	3	4	209	24.1385	11.854
P62917	60S ribosomal protein L8 OS=Homo sapiens OX=9606 GN=RPL8 PE=1 SV=2 - [RL8_HUMAN]					8.95593	14.01	4	4	257	28.0073	11.0337
Q7L4I2-2	Isoform 2 of Arginine/serine-rich coiled-coil protein 2 OS=Homo sapiens OX=9606 GN=RSRC2 - [RSRC2_HUMAN]					11.4338	13.99	4	4	386	44.8514	11.3267
P39023	60S ribosomal protein L3 OS=Homo sapiens OX=9606 GN=RPL3 PE=1 SV=2 - [RL3_HUMAN]					1.61682	13.65	4	4	403	46.0798	10.1841
P62140	Serine/threonine-protein phosphatase PP1-beta catalytic subunit OS=Homo sapiens OX=9606 GN=PPP1CB PE=1 SV=3 - [PP1B_HUMAN]					1.68096	13.46	4	4	327	37.1626	6.18896
P51991	Heterogeneous nuclear ribonucleoprotein A3 OS=Homo sapiens OX=9606 GN=HNRNPA3 PE=1 SV=2 - [ROA3_HUMAN]					10.853	12.96	3	4	378	39.5706	9.01221
Q03111	Protein ENL OS=Homo sapiens OX=9606 GN=MLLT1 PE=1 SV=2 - [ENL_HUMAN]					5.16196	12.88	4	4	559	62.018	8.5874
Q9BRL6-2	Isoform 2 of Serine/arginine-rich splicing factor 8 OS=Homo sapiens OX=9606 GN=SRSF8 - [SRSF8_HUMAN]					10.0737	12.73	4	4	275	31.4058	11.6782
Q8N684-2	Isoform 2 of Cleavage and polyadenylation specificity factor subunit 7 OS=Homo sapiens OX=9606 GN=CPSF7 - [CPSF7_HUMAN]					7.4716	11.9	4	4	462	51.0648	7.78174
P36873	Serine/threonine-protein phosphatase PP1-gamma catalytic subunit OS=Homo sapiens OX=9606 GN=PPP1CC PE=1 SV=1 - [PP1G_HUMAN]					4.19802	11.76	4	4	323	36.9597	6.53662
P14866-2	Isoform 2 of Heterogeneous nuclear ribonucleoprotein L OS=Homo sapiens OX=9606 GN=HNRNPL - [HNRPL_HUMAN]					9.03291	11.4	4	4	456	50.5285	7.50342
Q8WUA2	Peptidyl-prolyl cis-trans isomerase-like 4 OS=Homo sapiens OX=9606 GN=PPIL4 PE=1 SV=1 - [PPIL4_HUMAN]					5.01155	11.18	4	4	492	57.1895	5.92236
Q9UNP9-2	Isoform B of Peptidyl-prolyl cis-trans isomerase E OS=Homo sapiens OX=9606 GN=PPIE - [PPIE_HUMAN]					7.22153	10.81	3	4	296	33.0644	5.59229
Q09028-4	Isoform 4 of Histone-binding protein RBBP4 OS=Homo sapiens OX=9606 GN=RBBP4 - [RBBP4_HUMAN]					3.5611	10.51	4	4	390	43.455	4.95752
Q16576	Histone-binding protein RBBP7 OS=Homo sapiens OX=9606 GN=RBBP7 PE=1 SV=1 - [RBBP7_HUMAN]					1.65371	9.65	4	4	425	47.7902	5.04639
Q9H5Z1-2	Isoform 2 of Probable ATP-dependent RNA helicase DHX35 OS=Homo sapiens OX=9606 GN=DHX35 - [DHX35_HUMAN]					0	9.52	4	4	672	75.3922	8.646
Q05519-2	Isoform 2 of Serine/arginine-rich splicing factor 11 OS=Homo sapiens OX=9606 GN=SRSF11 - [SRS11_HUMAN]					5.78495	9.32	3	4	483	53.3821	10.521
Q9HB65	RNA polymerase II elongation factor ELL3 OS=Homo sapiens OX=9606 GN=ELL3 PE=1 SV=2 - [ELL3_HUMAN]					5.33134	9.07	4	4	397	45.3327	6.06201
Q6UX04	Spliceosome-associated protein CWC27 homolog OS=Homo sapiens OX=9606 GN=CWC27 PE=1 SV=1 - [CWC27_HUMAN]					4.51817	8.47	3	4	472	53.8142	5.79541
Q99549	M-phase phosphoprotein 8 OS=Homo sapiens OX=9606 GN=MPHOSPH8 PE=1 SV=2 - [MPP8_HUMAN]					8.40806	6.98	3	4	860	97.1228	6.06201
P55197-1	Isoform 1 of Protein AF-10 OS=Homo sapiens OX=9606 GN=MLLT10 - [AF10_HUMAN]					2.361	6.82	3	4	1027	108.959	8.38232
Q9UKF6	Cleavage and polyadenylation specificity factor subunit 3 OS=Homo sapiens OX=9606 GN=CPSF3 PE=1 SV=1 - [CPSF3_HUMAN]					1.92784	6.43	4	4	684	77.4362	5.60498
P42285	Exosome RNA helicase MTR4 OS=Homo sapiens OX=9606 GN=MTREX PE=1 SV=3 - [MTREX_HUMAN]					2.1102	5.18	4	4	1042	117.729	6.52197
Q86XP3-2	Isoform 2 of ATP-dependent RNA helicase DDX42 OS=Homo sapiens OX=9606 GN=DDX42 - [DDX42_HUMAN]					2.1827	4.64	4	4	819	90.0128	7.75244
Q6PL18	ATPase family AAA domain-containing protein 2 OS=Homo sapiens OX=9606 GN=ATAD2 PE=1 SV=1 - [ATAD2_HUMAN]					4.14749	4.6	4	4	1390	158.456	6.31592
Q96KR1	Zinc finger RNA-binding protein OS=Homo sapiens OX=9606 GN=ZFR PE=1 SV=2 - [ZFR_HUMAN]					1.67377	4	4	4	1074	116.939	9.0415
Q8NDT2	Putative RNA-binding protein 15B OS=Homo sapiens OX=9606 GN=RBM15B PE=1 SV=3 - [RB15B_HUMAN]					8.39493	3.93	4	4	890	97.1465	9.84717
Q5VWN6-2	Isoform 2 of Protein TASOR 2 OS=Homo sapiens OX=9606 GN=TASOR2 - [TASO2_HUMAN]					3.85054	3.02	4	4	1625	180.267	5.33838
Q8IZD2-6	Isoform 6 of Inactive histone-lysine N-methyltransferase 2E OS=Homo sapiens OX=9606 GN=KMT2E - [KMT2E_HUMAN]					3.81398	2.59	4	4	1621	180.667	7.78174
Q9Y618-5	Isoform 4 of Nuclear receptor corepressor 2 OS=Homo sapiens OX=9606 GN=NCOR2 - [NCOR2_HUMAN]					4.48851	2.53	4	4	2451	267.05	7.82568
Q86U86-4	Isoform 4 of Protein polybromo-1 OS=Homo sapiens OX=9606 GN=PBRM1 - [PB1_HUMAN]					4.86945	2.4	4	4	1582	180.97	6.87354
Q9BYW2	Histone-lysine N-methyltransferase SETD2 OS=Homo sapiens OX=9606 GN=SETD2 PE=1 SV=3 - [SETD2_HUMAN]					4.40213	2.07	4	4	2564	287.418	6.13818
P04083	Annexin A1 OS=Homo sapiens OX=9606 GN=ANXA1 PE=1 SV=2 - [ANXA1_HUMAN]	0	7.8	2	2	5.57263	12.14	3	3	346	38.69	7.02002
P63272	Transcription elongation factor SPT4 OS=Homo sapiens OX=9606 GN=SUPT4H1 PE=1 SV=1 - [SPT4H_HUMAN]					4.87305	38.46	3	3	117	13.1845	8.06006
P62304	Small nuclear ribonucleoprotein E OS=Homo sapiens OX=9606 GN=SNRPE PE=1 SV=1 - [RUXE_HUMAN]					3.7707	29.35	2	3	92	10.7966	9.43701
P46778	60S ribosomal protein L21 OS=Homo sapiens OX=9606 GN=RPL21 PE=1 SV=2 - [RL21_HUMAN]					6.36745	27.5	3	3	160	18.5531	10.4917
Q9Y3C6	Peptidyl-prolyl cis-trans isomerase-like 1 OS=Homo sapiens OX=9606 GN=PPIL1 PE=1 SV=1 - [PPIL1_HUMAN]					5.65509	26.51	3	3	166	18.2251	7.98682
O60828-5	Isoform 5 of Polyglutamine-binding protein 1 OS=Homo sapiens OX=9606 GN=PQBP1 - [PQBP1_HUMAN]					10.2616	26.06	2	3	165	18.6943	5.49072
P62829	60S ribosomal protein L23 OS=Homo sapiens OX=9606 GN=RPL23 PE=1 SV=1 - [RL23_HUMAN]					0	25.71	3	3	140	14.8561	10.5063
A0JLT2-2	Isoform 2 of Mediator of RNA polymerase II transcription subunit 19 OS=Homo sapiens OX=9606 GN=MED19 - [MED19_HUMAN]					2.17951	24.23	3	3	194	20.4184	9.36377
P60866	40S ribosomal protein S20 OS=Homo sapiens OX=9606 GN=RPS20 PE=1 SV=1 - [RS20_HUMAN]					2.72516	22.69	3	3	119	13.3643	9.93506
Q96G25	Mediator of RNA polymerase II transcription subunit 8 OS=Homo sapiens OX=9606 GN=MED8 PE=1 SV=2 - [MED8_HUMAN]					4.68802	21.64	3	3	268	29.0618	7.44482
P62847-2	Isoform 2 of 40S ribosomal protein S24 OS=Homo sapiens OX=9606 GN=RPS24 - [RS24_HUMAN]					2.1316	20.77	3	3	130	15.0592	10.8872
O95639	Cleavage and polyadenylation specificity factor subunit 4 OS=Homo sapiens OX=9606 GN=CPSF4 PE=1 SV=1 - [CPSF4_HUMAN]					7.16496	18.96	3	3	269	30.2346	8.30908
Q9P013	Spliceosome-associated protein CWC15 homolog OS=Homo sapiens OX=9606 GN=CWC15 PE=1 SV=2 - [CWC15_HUMAN]					4.36406	18.78	3	3	229	26.6083	5.70654
Q13185	Chromobox protein homolog 3 OS=Homo sapiens OX=9606 GN=CBX3 PE=1 SV=4 - [CBX3_HUMAN]					5.02837	16.39	2	3	183	20.7984	5.32568
P46782	40S ribosomal protein S5 OS=Homo sapiens OX=9606 GN=RPS5 PE=1 SV=4 - [RS5_HUMAN]					4.22304	15.69	3	3	204	22.8621	9.71533
O75367-2	Isoform 1 of Core histone macro-H2A.1 OS=Homo sapiens OX=9606 GN=H2AFY - [H2AY_HUMAN]					2.11556	13.82	3	3	369	39.1592	9.83252
Q14257	Reticulocalbin-2 OS=Homo sapiens OX=9606 GN=RCN2 PE=1 SV=1 - [RCN2_HUMAN]					4.73107	13.56	3	3	317	36.8536	4.39893
Q8N5F7	NF-kappa-B-activating protein OS=Homo sapiens OX=9606 GN=NKAP PE=1 SV=1 - [NKAP_HUMAN]					4.25309	13.25	3	3	415	47.1101	10.1108
P06748-3	Isoform 3 of Nucleophosmin OS=Homo sapiens OX=9606 GN=NPM1 - [NPM_HUMAN]					3.49638	12.74	2	3	259	28.3827	4.71631
P09651-2	Isoform A1-A of Heterogeneous nuclear ribonucleoprotein A1 OS=Homo sapiens OX=9606 GN=HNRNPA1 - [ROA1_HUMAN]					3.85322	12.5	3	3	320	34.1753	9.23193
P61964	WD repeat-containing protein 5 OS=Homo sapiens OX=9606 GN=WDR5 PE=1 SV=1 - [WDR5_HUMAN]					6.125	11.98	3	3	334	36.5655	8.26514
P22087	rRNA 2'-O-methyltransferase fibrillarin OS=Homo sapiens OX=9606 GN=FBL PE=1 SV=2 - [FBRL_HUMAN]					7.14661	11.53	3	3	321	33.7634	10.1841
P61313	60S ribosomal protein L15 OS=Homo sapiens OX=9606 GN=RPL15 PE=1 SV=2 - [RL15_HUMAN]					4.26667	11.27	3	3	204	24.1311	11.6196
Q9NQ29-2	Isoform 2 of Putative RNA-binding protein Luc7-like 1 OS=Homo sapiens OX=9606 GN=LUC7L - [LUC7L_HUMAN]					2.00518	11.08	3	3	325	38.3818	10.0376
Q96GM8	Target of EGR1 protein 1 OS=Homo sapiens OX=9606 GN=TOE1 PE=1 SV=1 - [TOE1_HUMAN]					9.87073	10.78	3	3	510	56.512	7.18115
Q9BQA1-2	Isoform 2 of Methylosome protein 50 OS=Homo sapiens OX=9606 GN=WDR77 - [MEP50_HUMAN]					4.80646	10.43	3	3	278	29.6325	5.52881
O75909	Cyclin-K OS=Homo sapiens OX=9606 GN=CCNK PE=1 SV=2 - [CCNK_HUMAN]					6.70738	10.34	3	3	580	64.1987	8.41162
Q9Y388	RNA-binding motif protein, X-linked 2 OS=Homo sapiens OX=9606 GN=RBMX2 PE=1 SV=2 - [RBMX2_HUMAN]					6.36518	10.25	3	3	322	37.3132	9.83252
Q6NZY4-2	Isoform 2 of Zinc finger CCHC domain-containing protein 8 OS=Homo sapiens OX=9606 GN=ZCCHC8 - [ZCHC8_HUMAN]					4.80323	10.23	3	3	469	51.0979	4.88135
P33240-2	Isoform 2 of Cleavage stimulation factor subunit 2 OS=Homo sapiens OX=9606 GN=CSTF2 - [CSTF2_HUMAN]					5.0583	9.46	3	3	560	59.2137	6.75635
Q92769-3	Isoform 2 of Histone deacetylase 2 OS=Homo sapiens OX=9606 GN=HDAC2 - [HDAC2_HUMAN]					2.76563	9.39	3	3	458	51.9653	5.74463
P06576	ATP synthase subunit beta, mitochondrial OS=Homo sapiens OX=9606 GN=ATP5F1B PE=1 SV=3 - [ATPB_HUMAN]					1.62937	9.07	3	3	529	56.5246	5.40186
P46776	60S ribosomal protein L27a OS=Homo sapiens OX=9606 GN=RPL27A PE=1 SV=2 - [RL27A_HUMAN]					5.66073	8.78	2	3	148	16.551	11.0044
Q9H0L4	Cleavage stimulation factor subunit 2 tau variant OS=Homo sapiens OX=9606 GN=CSTF2T PE=1 SV=1 - [CSTFT_HUMAN]					5.0583	8.6	3	3	616	64.3955	7.25439
Q9Y2X3	Nucleolar protein 58 OS=Homo sapiens OX=9606 GN=NOP58 PE=1 SV=1 - [NOP58_HUMAN]					4.65946	8.32	3	3	529	59.5405	8.92432
O96019-2	Isoform 2 of Actin-like protein 6A OS=Homo sapiens OX=9606 GN=ACTL6A - [ACL6A_HUMAN]					4.78971	7.75	2	3	387	43.2084	6.13818
P30153	Serine/threonine-protein phosphatase 2A 65 kDa regulatory subunit A alpha isoform OS=Homo sapiens OX=9606 GN=PPP2R1A PE=1 SV=4 - [2AAA_HUMAN]					2.54583	7.64	3	3	589	65.2669	5.10986
Q5SSJ5-3	Isoform 3 of Heterochromatin protein 1-binding protein 3 OS=Homo sapiens OX=9606 GN=HP1BP3 - [HP1B3_HUMAN]					5.75679	7.48	3	3	401	44.4069	10.0962
Q15717	ELAV-like protein 1 OS=Homo sapiens OX=9606 GN=ELAVL1 PE=1 SV=2 - [ELAV1_HUMAN]					6.36749	7.36	2	3	326	36.0692	9.17334
Q96RR1-3	Isoform 3 of Twinkle protein, mitochondrial OS=Homo sapiens OX=9606 GN=TWNK - [PEO1_HUMAN]					0	7.34	2	3	531	60.3622	8.33838
P49411	Elongation factor Tu, mitochondrial OS=Homo sapiens OX=9606 GN=TUFM PE=1 SV=2 - [EFTU_HUMAN]					3.71263	7.3	3	3	452	49.5102	7.60596
Q9BVP2-2	Isoform 2 of Guanine nucleotide-binding protein-like 3 OS=Homo sapiens OX=9606 GN=GNL3 - [GNL3_HUMAN]					6.95177	7.26	3	3	537	60.5025	8.79248
Q9Y4W2-2	Isoform 2 of Ribosomal biogenesis protein LAS1L OS=Homo sapiens OX=9606 GN=LAS1L - [LAS1L_HUMAN]					6.48176	6.56	3	3	717	81.1919	4.69092
Q5VTL8	Pre-mRNA-splicing factor 38B OS=Homo sapiens OX=9606 GN=PRPF38B PE=1 SV=1 - [PR38B_HUMAN]					4.43033	6.41	3	3	546	64.4292	10.5356
Q9ULV4	Coronin-1C OS=Homo sapiens OX=9606 GN=CORO1C PE=1 SV=1 - [COR1C_HUMAN]					2.6148	6.12	3	3	474	53.2151	7.07861
Q9NQC1-3	Isoform 3 of E3 ubiquitin-protein ligase Jade-2 OS=Homo sapiens OX=9606 GN=JADE2 - [JADE2_HUMAN]					3.46088	6.05	3	3	562	63.4253	5.5415
Q9NWB6	Arginine and glutamate-rich protein 1 OS=Homo sapiens OX=9606 GN=ARGLU1 PE=1 SV=1 - [ARGL1_HUMAN]					2.12042	5.86	2	3	273	33.1968	10.3452
O94776	Metastasis-associated protein MTA2 OS=Homo sapiens OX=9606 GN=MTA2 PE=1 SV=1 - [MTA2_HUMAN]					4.48951	5.54	3	3	668	74.9757	9.65674
Q9NVP1	ATP-dependent RNA helicase DDX18 OS=Homo sapiens OX=9606 GN=DDX18 PE=1 SV=2 - [DDX18_HUMAN]					2.65779	5.52	3	3	670	75.3594	9.49561
Q71SY5-5	Isoform 5 of Mediator of RNA polymerase II transcription subunit 25 OS=Homo sapiens OX=9606 GN=MED25 - [MED25_HUMAN]					0	5.34	2	3	730	76.4635	8.33838
Q9BRR8	G patch domain-containing protein 1 OS=Homo sapiens OX=9606 GN=GPATCH1 PE=1 SV=1 - [GPTC1_HUMAN]					1.88083	5.05	3	3	931	103.282	7.04932
O95785-2	Isoform 2 of Protein Wiz OS=Homo sapiens OX=9606 GN=WIZ - [WIZ_HUMAN]					3.68257	4.91	3	3	794	85.3268	9.05615
Q9HCG8	Pre-mRNA-splicing factor CWC22 homolog OS=Homo sapiens OX=9606 GN=CWC22 PE=1 SV=3 - [CWC22_HUMAN]					5.83935	4.85	3	3	908	105.402	7.03467
P07900	Heat shock protein HSP 90-alpha OS=Homo sapiens OX=9606 GN=HSP90AA1 PE=1 SV=5 - [HS90A_HUMAN]					4.71141	4.51	3	3	732	84.6067	5.021
P35222	Catenin beta-1 OS=Homo sapiens OX=9606 GN=CTNNB1 PE=1 SV=1 - [CTNB1_HUMAN]					5.08716	4.48	3	3	781	85.4422	5.85889
Q8NDX5-2	Isoform 2 of Polyhomeotic-like protein 3 OS=Homo sapiens OX=9606 GN=PHC3 - [PHC3_HUMAN]					2.33745	4.36	3	3	964	104.114	6.56592
Q06787-8	Isoform 8 of Synaptic functional regulator FMR1 OS=Homo sapiens OX=9606 GN=FMR1 - [FMR1_HUMAN]					4.08053	4.27	3	3	586	66.2055	8.47021
P55198	Protein AF-17 OS=Homo sapiens OX=9606 GN=MLLT6 PE=1 SV=3 - [AF17_HUMAN]					6.14814	4.03	3	3	1093	111.978	8.6167
Q9BZE4-2	Isoform 2 of Nucleolar GTP-binding protein 1 OS=Homo sapiens OX=9606 GN=GTPBP4 - [NOG1_HUMAN]					5.4505	3.92	2	3	587	68.2297	9.34912
O95985-3	Isoform 3 of DNA topoisomerase 3-beta-1 OS=Homo sapiens OX=9606 GN=TOP3B - [TOP3B_HUMAN]					1.64466	3.82	3	3	707	79.7871	7.92822
Q5VV67-2	Isoform 2 of Peroxisome proliferator-activated receptor gamma coactivator-related protein 1 OS=Homo sapiens OX=9606 GN=PPRC1 - [PPRC1_HUMAN]					5.72057	3.76	3	3	1542	164.862	7.7085
O43795-2	Isoform 2 of Unconventional myosin-Ib OS=Homo sapiens OX=9606 GN=MYO1B - [MYO1B_HUMAN]					0	3.71	3	3	1078	124.872	9.20264
O00159-2	Isoform 2 of Unconventional myosin-Ic OS=Homo sapiens OX=9606 GN=MYO1C - [MYO1C_HUMAN]					0	3.31	3	3	1028	117.834	9.40771
Q9H582-2	Isoform 2 of Zinc finger protein 644 OS=Homo sapiens OX=9606 GN=ZNF644 - [ZN644_HUMAN]					0	3.17	2	3	1232	138.925	7.81104
Q9UPN6	Protein SCAF8 OS=Homo sapiens OX=9606 GN=SCAF8 PE=1 SV=1 - [SCAF8_HUMAN]					5.92339	2.91	3	3	1271	140.433	8.29443
Q5T8P6-2	Isoform 2 of RNA-binding protein 26 OS=Homo sapiens OX=9606 GN=RBM26 - [RBM26_HUMAN]					5.40997	2.85	3	3	983	110.956	9.0708
Q9Y3T9	Nucleolar complex protein 2 homolog OS=Homo sapiens OX=9606 GN=NOC2L PE=1 SV=4 - [NOC2L_HUMAN]					3.82888	2.54	3	3	749	84.8662	5.61768
Q92922	SWI/SNF complex subunit SMARCC1 OS=Homo sapiens OX=9606 GN=SMARCC1 PE=1 SV=3 - [SMRC1_HUMAN]					3.20799	2.26	3	3	1105	122.79	5.75732
P51532-5	Isoform 5 of Transcription activator BRG1 OS=Homo sapiens OX=9606 GN=SMARCA4 - [SMCA4_HUMAN]					5.27523	1.98	3	3	1613	181.147	7.98682
Q14683	Structural maintenance of chromosomes protein 1A OS=Homo sapiens OX=9606 GN=SMC1A PE=1 SV=2 - [SMC1A_HUMAN]					1.65111	1.95	3	3	1233	143.144	7.63525
O95071-2	Isoform 2 of E3 ubiquitin-protein ligase UBR5 OS=Homo sapiens OX=9606 GN=UBR5 - [UBR5_HUMAN]					3.94555	1.79	3	3	2798	309.03	5.84619
Q5UIP0-2	Isoform 2 of Telomere-associated protein RIF1 OS=Homo sapiens OX=9606 GN=RIF1 - [RIF1_HUMAN]					4.60432	1.59	3	3	2446	271.52	5.41455
P78527-2	Isoform 2 of DNA-dependent protein kinase catalytic subunit OS=Homo sapiens OX=9606 GN=PRKDC - [PRKDC_HUMAN]					1.97854	0.76	3	3	4097	465.202	7.1665
P02768	cRAP ALBU_HUMAN Serum albumin OS=Homo sapiens GN=ALB PE=1 SV=2	0	5.42	3	3	4.88024	2.46	2	2	609	69.3215	6.27783
A8MWD9	Putative small nuclear ribonucleoprotein G-like protein 15 OS=Homo sapiens OX=9606 GN=SNRPGP15 PE=5 SV=2 - [RUXGL_HUMAN]					2.15307	26.32	2	2	76	8.53845	8.83643
P62854	40S ribosomal protein S26 OS=Homo sapiens OX=9606 GN=RPS26 PE=1 SV=3 - [RS26_HUMAN]					1.84678	26.09	2	2	115	13.0071	11.0044
P42677	40S ribosomal protein S27 OS=Homo sapiens OX=9606 GN=RPS27 PE=1 SV=3 - [RS27_HUMAN]					4.95396	25	2	2	84	9.45484	9.45166
P62306	Small nuclear ribonucleoprotein F OS=Homo sapiens OX=9606 GN=SNRPF PE=1 SV=1 - [RUXF_HUMAN]					5.98691	24.42	2	2	86	9.71878	4.66553
P62888	60S ribosomal protein L30 OS=Homo sapiens OX=9606 GN=RPL30 PE=1 SV=2 - [RL30_HUMAN]					2.05893	24.35	2	2	115	12.7757	9.62744
P62841	40S ribosomal protein S15 OS=Homo sapiens OX=9606 GN=RPS15 PE=1 SV=2 - [RS15_HUMAN]					0	21.38	2	2	145	17.0292	10.3892
Q6P5R6	60S ribosomal protein L22-like 1 OS=Homo sapiens OX=9606 GN=RPL22L1 PE=1 SV=2 - [RL22L_HUMAN]					5.01155	19.67	2	2	122	14.5976	9.37842
Q8WU68-3	Isoform 3 of Splicing factor U2AF 26 kDa subunit OS=Homo sapiens OX=9606 GN=U2AF1L4 - [U2AF4_HUMAN]					1.80185	17.68	2	2	181	21.2691	8.104
Q9BU76-3	Isoform 3 of Multiple myeloma tumor-associated protein 2 OS=Homo sapiens OX=9606 GN=MMTAG2 - [MMTA2_HUMAN]					4.68559	17.42	2	2	155	16.8316	8.77783
A0A075B6S2	Immunoglobulin kappa variable 2D-29 OS=Homo sapiens OX=9606 GN=IGKV2D-29 PE=3 SV=1 - [KVD29_HUMAN]					5.15611	16.67	2	2	120	13.1347	7.12256
P32969	60S ribosomal protein L9 OS=Homo sapiens OX=9606 GN=RPL9 PE=1 SV=1 - [RL9_HUMAN]					3.94057	16.15	2	2	192	21.8498	9.94971
Q9UK45	U6 snRNA-associated Sm-like protein LSm7 OS=Homo sapiens OX=9606 GN=LSM7 PE=1 SV=1 - [LSM7_HUMAN]					2.01487	15.53	2	2	103	11.595	5.2749
P62266	40S ribosomal protein S23 OS=Homo sapiens OX=9606 GN=RPS23 PE=1 SV=3 - [RS23_HUMAN]					2.38728	15.38	2	2	143	15.7977	10.4917
Q9HAF1	Chromatin modification-related protein MEAF6 OS=Homo sapiens OX=9606 GN=MEAF6 PE=1 SV=1 - [EAF6_HUMAN]					2.80722	15.18	2	2	191	21.6219	9.31982
P61218	DNA-directed RNA polymerases I, II, and III subunit RPABC2 OS=Homo sapiens OX=9606 GN=POLR2F PE=1 SV=1 - [RPAB2_HUMAN]					0	14.17	2	2	127	14.469	4.22119
Q6NXT2	Histone H3.3C OS=Homo sapiens OX=9606 GN=H3F3C PE=1 SV=3 - [H3C_HUMAN]					4.12619	14.07	2	2	135	15.2044	11.1069
O75940	Survival of motor neuron-related-splicing factor 30 OS=Homo sapiens OX=9606 GN=SMNDC1 PE=1 SV=1 - [SPF30_HUMAN]					2.04028	13.87	2	2	238	26.6945	7.23975
P62750	60S ribosomal protein L23a OS=Homo sapiens OX=9606 GN=RPL23A PE=1 SV=1 - [RL23A_HUMAN]					2.36242	13.46	2	2	156	17.6841	10.4478
Q96AH0-3	Isoform 3 of SOSS complex subunit B2 OS=Homo sapiens OX=9606 GN=NABP1 - [SOSB2_HUMAN]					4.20294	13.43	2	2	134	14.6677	7.38623
P62244	40S ribosomal protein S15a OS=Homo sapiens OX=9606 GN=RPS15A PE=1 SV=2 - [RS15A_HUMAN]					2.31304	13.08	2	2	130	14.83	10.1255
P49207	60S ribosomal protein L34 OS=Homo sapiens OX=9606 GN=RPL34 PE=1 SV=3 - [RL34_HUMAN]					1.9823	12.82	2	2	117	13.2845	11.4731
P81605	Dermcidin OS=Homo sapiens OX=9606 GN=DCD PE=1 SV=2 - [DCD_HUMAN]					4.7539	12.73	2	2	110	11.2768	6.53662
P31025	Lipocalin-1 OS=Homo sapiens OX=9606 GN=LCN1 PE=1 SV=1 - [LCN1_HUMAN]					5.1841	12.5	2	2	176	19.2378	5.57959
P61353	60S ribosomal protein L27 OS=Homo sapiens OX=9606 GN=RPL27 PE=1 SV=2 - [RL27_HUMAN]					3.74977	12.5	2	2	136	15.7877	10.5649
O95926-2	Isoform 2 of Pre-mRNA-splicing factor SYF2 OS=Homo sapiens OX=9606 GN=SYF2 - [SYF2_HUMAN]					0	10.95	2	2	201	23.554	8.07471
Q6P2C8-2	Isoform 2 of Mediator of RNA polymerase II transcription subunit 27 OS=Homo sapiens OX=9606 GN=MED27 - [MED27_HUMAN]					0	10.91	2	2	275	31.3311	9.17334
O43251-5	Isoform 5 of RNA binding protein fox-1 homolog 2 OS=Homo sapiens OX=9606 GN=RBFOX2 - [RFOX2_HUMAN]					2.34448	10.9	2	2	376	39.9297	8.55811
P47914	60S ribosomal protein L29 OS=Homo sapiens OX=9606 GN=RPL29 PE=1 SV=2 - [RL29_HUMAN]					6.65781	10.06	2	2	159	17.7411	11.6636
Q9BQ04	RNA-binding protein 4B OS=Homo sapiens OX=9606 GN=RBM4B PE=1 SV=1 - [RBM4B_HUMAN]					2.57183	10.03	2	2	359	40.1244	6.7417
P62826	GTP-binding nuclear protein Ran OS=Homo sapiens OX=9606 GN=RAN PE=1 SV=3 - [RAN_HUMAN]					4.51661	9.72	2	2	216	24.4076	7.48877
Q14331	Protein FRG1 OS=Homo sapiens OX=9606 GN=FRG1 PE=1 SV=1 - [FRG1_HUMAN]					2.48259	9.69	2	2	258	29.1541	9.01221
Q9BTD8-4	Isoform 4 of RNA-binding protein 42 OS=Homo sapiens OX=9606 GN=RBM42 - [RBM42_HUMAN]					0	9.64	2	2	446	46.9951	9.49561
Q9HCM4-2	Isoform 2 of Band 4.1-like protein 5 OS=Homo sapiens OX=9606 GN=EPB41L5 - [E41L5_HUMAN]					0	9.5	2	2	505	57.8494	9.1001
O95365	Zinc finger and BTB domain-containing protein 7A OS=Homo sapiens OX=9606 GN=ZBTB7A PE=1 SV=1 - [ZBT7A_HUMAN]					0	8.9	2	2	584	61.4008	5.18604
P55209-3	Isoform 3 of Nucleosome assembly protein 1-like 1 OS=Homo sapiens OX=9606 GN=NAP1L1 - [NP1L1_HUMAN]					0	8.67	2	2	323	37.3213	4.66553
Q9BYE7	Polycomb group RING finger protein 6 OS=Homo sapiens OX=9606 GN=PCGF6 PE=1 SV=2 - [PCGF6_HUMAN]					0	8.29	2	2	350	39.0227	4.97021
Q8IWS0-5	Isoform 5 of PHD finger protein 6 OS=Homo sapiens OX=9606 GN=PHF6 - [PHF6_HUMAN]					0	8.16	2	2	331	37.6041	8.74854
P05141	ADP/ATP translocase 2 OS=Homo sapiens OX=9606 GN=SLC25A5 PE=1 SV=7 - [ADT2_HUMAN]					0	8.05	2	2	298	32.8312	9.68604
Q96DF8	Splicing factor ESS-2 homolog OS=Homo sapiens OX=9606 GN=ESS2 PE=1 SV=1 - [ESS2_HUMAN]					0	7.77	2	2	476	52.5358	7.56201
Q8IXQ4	GPALPP motifs-containing protein 1 OS=Homo sapiens OX=9606 GN=GPALPP1 PE=1 SV=1 - [GPAM1_HUMAN]					1.65284	7.35	2	2	340	38.1187	5.41455
Q16769	Glutaminyl-peptide cyclotransferase OS=Homo sapiens OX=9606 GN=QPCT PE=1 SV=1 - [QPCT_HUMAN]					4.02437	6.93	2	2	361	40.8508	6.60986
Q06587-2	Isoform 2 of E3 ubiquitin-protein ligase RING1 OS=Homo sapiens OX=9606 GN=RING1 - [RING1_HUMAN]					1.70249	6.63	2	2	377	39.1212	5.61768
O00472-2	Isoform 2 of RNA polymerase II elongation factor ELL2 OS=Homo sapiens OX=9606 GN=ELL2 - [ELL2_HUMAN]					2.05869	6.41	2	2	390	44.6681	6.84424
Q96QD9-3	Isoform 3 of UAP56-interacting factor OS=Homo sapiens OX=9606 GN=FYTTD1 - [UIF_HUMAN]					0	6.37	2	2	251	28.1644	11.8394
Q15233-2	Isoform 2 of Non-POU domain-containing octamer-binding protein OS=Homo sapiens OX=9606 GN=NONO - [NONO_HUMAN]					4.25071	6.28	2	2	382	43.8381	8.63135
O95391	Pre-mRNA-splicing factor SLU7 OS=Homo sapiens OX=9606 GN=SLU7 PE=1 SV=2 - [SLU7_HUMAN]					3.00181	6.14	2	2	586	68.3438	7.13721
Q92620-2	Isoform 2 of Pre-mRNA-splicing factor ATP-dependent RNA helicase PRP16 OS=Homo sapiens OX=9606 GN=DHX38 - [PRP16_HUMAN]					2.03153	5.94	2	2	539	60.7044	7.18115
P17987	T-complex protein 1 subunit alpha OS=Homo sapiens OX=9606 GN=TCP1 PE=1 SV=1 - [TCPA_HUMAN]					1.71107	5.94	2	2	556	60.3056	6.11279
P31483-2	Isoform Short of Nucleolysin TIA-1 isoform p40 OS=Homo sapiens OX=9606 GN=TIA1 - [TIA1_HUMAN]					0	5.87	2	2	375	41.774	7.73779
Q96BP3-2	Isoform 2 of Peptidylprolyl isomerase domain and WD repeat-containing protein 1 OS=Homo sapiens OX=9606 GN=PPWD1 - [PPWD1_HUMAN]					0	5.71	2	2	490	55.6639	8.22119
Q9H0S4-2	Isoform 2 of Probable ATP-dependent RNA helicase DDX47 OS=Homo sapiens OX=9606 GN=DDX47 - [DDX47_HUMAN]					2.12453	5.67	2	2	406	45.141	9.24658
Q9UBL3-2	Isoform 2 of Set1/Ash2 histone methyltransferase complex subunit ASH2 OS=Homo sapiens OX=9606 GN=ASH2L - [ASH2L_HUMAN]					2.51297	5.59	2	2	501	56.4407	6.91748
Q9NVN8	Guanine nucleotide-binding protein-like 3-like protein OS=Homo sapiens OX=9606 GN=GNL3L PE=1 SV=1 - [GNL3L_HUMAN]					0	5.5	2	2	582	65.5316	8.44092
Q12996	Cleavage stimulation factor subunit 3 OS=Homo sapiens OX=9606 GN=CSTF3 PE=1 SV=1 - [CSTF3_HUMAN]					4.5619	5.16	2	2	717	82.8687	8.11865
Q9HDC5	Junctophilin-1 OS=Homo sapiens OX=9606 GN=JPH1 PE=1 SV=2 - [JPH1_HUMAN]					0	4.99	2	2	661	71.6415	9.31982
Q7L2J0	7SK snRNA methylphosphate capping enzyme OS=Homo sapiens OX=9606 GN=MEPCE PE=1 SV=1 - [MEPCE_HUMAN]					2.22077	4.79	2	2	689	74.3096	9.56885
O60832-2	Isoform 3 of H/ACA ribonucleoprotein complex subunit DKC1 OS=Homo sapiens OX=9606 GN=DKC1 - [DKC1_HUMAN]					2.56354	4.76	2	2	420	47.5723	9.33447
P49761-3	Isoform 3 of Dual specificity protein kinase CLK3 OS=Homo sapiens OX=9606 GN=CLK3 - [CLK3_HUMAN]					4.05411	4.71	2	2	467	56.1711	9.5835
O76021	Ribosomal L1 domain-containing protein 1 OS=Homo sapiens OX=9606 GN=RSL1D1 PE=1 SV=3 - [RL1D1_HUMAN]					2.36058	4.69	2	2	490	54.9389	10.1255
Q8N2M8-3	Isoform 2 of CLK4-associating serine/arginine rich protein OS=Homo sapiens OX=9606 GN=CLASRP - [CLASR_HUMAN]					2.57005	4.55	2	2	594	66.315	10.0669
Q9UHR5-2	Isoform 2 of SAP30-binding protein OS=Homo sapiens OX=9606 GN=SAP30BP - [S30BP_HUMAN]					1.64603	4.45	2	2	292	32.049	5.07178
Q9UHK0	Nuclear fragile X mental retardation-interacting protein 1 OS=Homo sapiens OX=9606 GN=NUFIP1 PE=1 SV=2 - [NUFP1_HUMAN]					0	4.44	2	2	495	56.2642	9.12939
P12956-2	Isoform 2 of X-ray repair cross-complementing protein 6 OS=Homo sapiens OX=9606 GN=XRCC6 - [XRCC6_HUMAN]					2.16633	4.4	2	2	568	65.1076	6.52197
Q96RF0-3	Isoform 3 of Sorting nexin-18 OS=Homo sapiens OX=9606 GN=SNX18 - [SNX18_HUMAN]					0	4.4	2	2	591	64.7111	5.66846
P23588-2	Isoform 2 of Eukaryotic translation initiation factor 4B OS=Homo sapiens OX=9606 GN=EIF4B - [IF4B_HUMAN]					2.29705	4.2	2	2	572	64.7671	6.12549
Q9H0D6-2	Isoform 2 of 5'-3' exoribonuclease 2 OS=Homo sapiens OX=9606 GN=XRN2 - [XRN2_HUMAN]					3.23099	4.12	2	2	874	99.8981	8.01611
P07199	Major centromere autoantigen B OS=Homo sapiens OX=9606 GN=CENPB PE=1 SV=2 - [CENPB_HUMAN]					5.82332	4.01	2	2	599	65.1316	4.55127
P25705-2	Isoform 2 of ATP synthase subunit alpha, mitochondrial OS=Homo sapiens OX=9606 GN=ATP5F1A - [ATPA_HUMAN]					3.97398	3.98	2	2	503	54.4597	8.23584
Q5QJE6	Deoxynucleotidyltransferase terminal-interacting protein 2 OS=Homo sapiens OX=9606 GN=DNTTIP2 PE=1 SV=2 - [TDIF2_HUMAN]					2.02681	3.97	2	2	756	84.4179	6.16357
Q9ULV3-5	Isoform 5 of Cip1-interacting zinc finger protein OS=Homo sapiens OX=9606 GN=CIZ1 - [CIZ1_HUMAN]					0	3.89	2	2	797	88.4648	6.03662
Q9H5H4	Zinc finger protein 768 OS=Homo sapiens OX=9606 GN=ZNF768 PE=1 SV=2 - [ZN768_HUMAN]					1.7043	3.7	2	2	540	60.1908	7.97217
Q9NS56	E3 ubiquitin-protein ligase Topors OS=Homo sapiens OX=9606 GN=TOPORS PE=1 SV=1 - [TOPRS_HUMAN]					2.66779	3.44	2	2	1045	119.125	9.51025
P55199	RNA polymerase II elongation factor ELL OS=Homo sapiens OX=9606 GN=ELL PE=1 SV=1 - [ELL_HUMAN]					3.66491	3.22	2	2	621	68.2228	9.33447
Q6PJG2	ELM2 and SANT domain-containing protein 1 OS=Homo sapiens OX=9606 GN=ELMSAN1 PE=1 SV=2 - [EMSA1_HUMAN]					0	3.06	2	2	1045	114.918	9.18799
Q99575	Ribonucleases P/MRP protein subunit POP1 OS=Homo sapiens OX=9606 GN=POP1 PE=1 SV=2 - [POP1_HUMAN]					5.91829	2.93	2	2	1024	114.636	9.21729
O15226	NF-kappa-B-repressing factor OS=Homo sapiens OX=9606 GN=NKRF PE=1 SV=2 - [NKRF_HUMAN]					0	2.9	2	2	690	77.6242	8.79248
O15294-4	Isoform 4 of UDP-N-acetylglucosamine--peptide N-acetylglucosaminyltransferase 110 kDa subunit OS=Homo sapiens OX=9606 GN=OGT - [OGT1_HUMAN]					1.73088	2.86	2	2	665	74.4884	7.04932
Q96KQ7-2	Isoform 2 of Histone-lysine N-methyltransferase EHMT2 OS=Homo sapiens OX=9606 GN=EHMT2 - [EHMT2_HUMAN]					4.10897	2.72	2	2	1176	128.937	5.5415
Q9Y5Q9	General transcription factor 3C polypeptide 3 OS=Homo sapiens OX=9606 GN=GTF3C3 PE=1 SV=1 - [TF3C3_HUMAN]					2.51468	2.71	2	2	886	101.208	5.07178
Q9H9B1	Histone-lysine N-methyltransferase EHMT1 OS=Homo sapiens OX=9606 GN=EHMT1 PE=1 SV=4 - [EHMT1_HUMAN]					0	2.7	2	2	1298	141.377	5.75732
Q01804	OTU domain-containing protein 4 OS=Homo sapiens OX=9606 GN=OTUD4 PE=1 SV=4 - [OTUD4_HUMAN]					3.584	2.51	2	2	1114	123.968	6.7124
Q5W0B1	RING finger protein 219 OS=Homo sapiens OX=9606 GN=RNF219 PE=1 SV=1 - [RN219_HUMAN]					1.91589	2.48	2	2	726	81.0657	5.71924
O75152	Zinc finger CCCH domain-containing protein 11A OS=Homo sapiens OX=9606 GN=ZC3H11A PE=1 SV=3 - [ZC11A_HUMAN]					3.7564	2.47	2	2	810	89.076	8.36768
Q9UIG0-2	Isoform 2 of Tyrosine-protein kinase BAZ1B OS=Homo sapiens OX=9606 GN=BAZ1B - [BAZ1B_HUMAN]					0	2.43	2	2	1479	170.34	8.48486
Q96GQ7	Probable ATP-dependent RNA helicase DDX27 OS=Homo sapiens OX=9606 GN=DDX27 PE=1 SV=2 - [DDX27_HUMAN]					0	2.39	2	2	796	89.7792	9.27588
Q03701	CCAAT/enhancer-binding protein zeta OS=Homo sapiens OX=9606 GN=CEBPZ PE=1 SV=3 - [CEBPZ_HUMAN]					1.89591	2.37	2	2	1054	120.898	5.93506
Q12797-10	Isoform 10 of Aspartyl/asparaginyl beta-hydroxylase OS=Homo sapiens OX=9606 GN=ASPH - [ASPH_HUMAN]					0	2.33	2	2	729	83.2162	4.91943
Q9ULD4-3	Isoform 3 of Bromodomain and PHD finger-containing protein 3 OS=Homo sapiens OX=9606 GN=BRPF3 - [BRPF3_HUMAN]					0	2.3	2	2	871	99.6494	6.84424
Q9NRR4-2	Isoform 2 of Ribonuclease 3 OS=Homo sapiens OX=9606 GN=DROSHA - [RNC_HUMAN]					2.44075	2.22	2	2	1306	151.199	7.63525
Q13616	Cullin-1 OS=Homo sapiens OX=9606 GN=CUL1 PE=1 SV=2 - [CUL1_HUMAN]					0	2.19	2	2	776	89.622	8.00146
Q8IY81	pre-rRNA 2'-O-ribose RNA methyltransferase FTSJ3 OS=Homo sapiens OX=9606 GN=FTSJ3 PE=1 SV=2 - [SPB1_HUMAN]					1.6243	2.13	2	2	847	96.4992	8.39697
Q9H0A0-2	Isoform 2 of RNA cytidine acetyltransferase OS=Homo sapiens OX=9606 GN=NAT10 - [NAT10_HUMAN]					0	2.1	2	2	953	107.229	6.99072
Q8N1G0-2	Isoform 2 of Zinc finger protein 687 OS=Homo sapiens OX=9606 GN=ZNF687 - [ZN687_HUMAN]					1.82668	1.99	2	2	1103	115.498	7.84033
Q8IZL8	Proline-, glutamic acid- and leucine-rich protein 1 OS=Homo sapiens OX=9606 GN=PELP1 PE=1 SV=2 - [PELP1_HUMAN]					1.64406	1.86	2	2	1130	119.624	4.33545
Q96ST3	Paired amphipathic helix protein Sin3a OS=Homo sapiens OX=9606 GN=SIN3A PE=1 SV=2 - [SIN3A_HUMAN]					2.50671	1.65	2	2	1273	145.085	7.25439
P52732	Kinesin-like protein KIF11 OS=Homo sapiens OX=9606 GN=KIF11 PE=1 SV=2 - [KIF11_HUMAN]					0	1.61	2	2	1056	119.085	5.64307
Q96QE3-2	Isoform 2 of ATPase family AAA domain-containing protein 5 OS=Homo sapiens OX=9606 GN=ATAD5 - [ATAD5_HUMAN]					0	1.58	2	2	1204	135.794	9.33447
Q14669-4	Isoform 4 of E3 ubiquitin-protein ligase TRIP12 OS=Homo sapiens OX=9606 GN=TRIP12 - [TRIPC_HUMAN]					0	1.57	2	2	1722	191.954	6.49365
P23458	Tyrosine-protein kinase JAK1 OS=Homo sapiens OX=9606 GN=JAK1 PE=1 SV=2 - [JAK1_HUMAN]					0	1.56	2	2	1154	133.191	7.54736
Q8TEK3	Histone-lysine N-methyltransferase, H3 lysine-79 specific OS=Homo sapiens OX=9606 GN=DOT1L PE=1 SV=3 - [DOT1L_HUMAN]					4.07411	1.56	2	2	1537	164.755	9.18799
P26358-3	Isoform 3 of DNA (cytosine-5)-methyltransferase 1 OS=Homo sapiens OX=9606 GN=DNMT1 - [DNMT1_HUMAN]					2.52527	1.48	2	2	1280	144.373	7.45947
Q9H9J4-2	Isoform 2 of Ubiquitin carboxyl-terminal hydrolase 42 OS=Homo sapiens OX=9606 GN=USP42 - [UBP42_HUMAN]					2.73597	1.37	2	2	1316	144.245	8.47021
Q14690	Protein RRP5 homolog OS=Homo sapiens OX=9606 GN=PDCD11 PE=1 SV=3 - [RRP5_HUMAN]					1.77057	1.34	2	2	1871	208.57	8.86572
Q14692	Ribosome biogenesis protein BMS1 homolog OS=Homo sapiens OX=9606 GN=BMS1 PE=1 SV=1 - [BMS1_HUMAN]					1.97722	1.33	2	2	1282	145.716	6.44287
Q9BQG0	Myb-binding protein 1A OS=Homo sapiens OX=9606 GN=MYBBP1A PE=1 SV=2 - [MBB1A_HUMAN]					3.58415	1.28	2	2	1328	148.762	9.27588
Q9NQT8	Kinesin-like protein KIF13B OS=Homo sapiens OX=9606 GN=KIF13B PE=1 SV=2 - [KI13B_HUMAN]					2.2294	1.26	2	2	1826	202.663	5.88428
Q8NG31-3	Isoform 3 of Kinetochore scaffold 1 OS=Homo sapiens OX=9606 GN=KNL1 - [KNL1_HUMAN]					1.63302	1.2	2	2	1746	195.481	5.56689
Q68CP9-3	Isoform 2 of AT-rich interactive domain-containing protein 2 OS=Homo sapiens OX=9606 GN=ARID2 - [ARID2_HUMAN]					1.61244	1.07	2	2	1783	191.303	7.47412
Q9Y4A5-2	Isoform 2 of Transformation/transcription domain-associated protein OS=Homo sapiens OX=9606 GN=TRRAP - [TRRAP_HUMAN]					0	0.52	2	2	3830	434.134	8.22119
P41222	Prostaglandin-H2 D-isomerase OS=Homo sapiens OX=9606 GN=PTGDS PE=1 SV=1 - [PTGDS_HUMAN]	16.7218	24.21	2	14					190	21.0153	7.79639
P02766	Transthyretin OS=Homo sapiens OX=9606 GN=TTR PE=1 SV=1 - [TTHY_HUMAN]	6.08478	34.69	2	4					147	15.877	5.75732
Q01082	Spectrin beta chain, non-erythrocytic 1 OS=Homo sapiens OX=9606 GN=SPTBN1 PE=1 SV=2 - [SPTB2_HUMAN]	1.89906	1.82	3	4					2364	274.439	5.56689
Q15942-2	Isoform 2 of Zyxin OS=Homo sapiens OX=9606 GN=ZYX - [ZYX_HUMAN]	1.69464	7.23	2	2					415	45.046	8.22119
Q6KB66-2	Isoform 2 of Keratin, type II cytoskeletal 80 OS=Homo sapiens OX=9606 GN=KRT80 - [K2C80_HUMAN]	1.97541	4.98	2	2					422	47.212	5.30029
Q86YZ3	Hornerin OS=Homo sapiens OX=9606 GN=HRNR PE=1 SV=2 - [HORN_HUMAN]	7.43668	3.47	2	2					2850	282.228	10.0376
Q5D862	Filaggrin-2 OS=Homo sapiens OX=9606 GN=FLG2 PE=1 SV=1 - [FILA2_HUMAN]	0	2.59	2	2					2391	247.928	8.30908

## Sheet: Proteins in IP2 vs IP1
Accession	Description	Score B2	Coverage B2	# Peptides B2	# PSM B2- IP2	# AAs	MW [kDa]	calc. pI
YW6776	661 Flag HA hELOA OS=Homo sapiens GN=Flag PE=1 SV=4	1015.5	60.81	73	478	842	94.8847	9.56885
Q8N7H5-3	Isoform 3 of RNA polymerase II-associated factor 1 homolog OS=Homo sapiens OX=9606 GN=PAF1 - [PAF1_HUMAN]	446.316	62.89	39	269	485	55.4377	5.36377
Q6PD62	RNA polymerase-associated protein CTR9 homolog OS=Homo sapiens OX=9606 GN=CTR9 PE=1 SV=1 - [CTR9_HUMAN]	401.326	45.1	65	213	1173	133.42	6.771
P24928	DNA-directed RNA polymerase II subunit RPB1 OS=Homo sapiens OX=9606 GN=POLR2A PE=1 SV=2 - [RPB1_HUMAN]	338.866	44.26	84	204	1970	217.039	7.37158
Q6P1J9	Parafibromin OS=Homo sapiens OX=9606 GN=CDC73 PE=1 SV=1 - [CDC73_HUMAN]	339.168	63.84	47	186	531	60.5391	9.61279
Q7KZ85	Transcription elongation factor SPT6 OS=Homo sapiens OX=9606 GN=SUPT6H PE=1 SV=2 - [SPT6H_HUMAN]	333.213	48.67	82	177	1726	198.949	4.90674
P30876	DNA-directed RNA polymerase II subunit RPB2 OS=Homo sapiens OX=9606 GN=POLR2B PE=1 SV=1 - [RPB2_HUMAN]	223.126	54.09	61	140	1174	133.811	6.87354
Q92576-2	Isoform 2 of PHD finger protein 3 OS=Homo sapiens OX=9606 GN=PHF3 - [PHF3_HUMAN]	145.537	36.29	58	91	1951	219.671	7.53271
O00267-2	Isoform 2 of Transcription elongation factor SPT5 OS=Homo sapiens OX=9606 GN=SUPT5H - [SPT5H_HUMAN]	156.358	46.54	46	86	1083	120.424	5.09717
Q13428-3	Isoform 3 of Treacle protein OS=Homo sapiens OX=9606 GN=TCOF1 - [TCOF_HUMAN]	157.375	30.89	44	77	1489	152.114	9.0415
Q8WVC0	RNA polymerase-associated protein LEO1 OS=Homo sapiens OX=9606 GN=LEO1 PE=1 SV=1 - [LEO1_HUMAN]	134.476	27.78	20	73	666	75.3593	4.51318
Q13428-7	Isoform 7 of Treacle protein OS=Homo sapiens OX=9606 GN=TCOF1 - [TCOF_HUMAN]	150.832	30.53	43	72	1451	148.264	8.92432
Q9Y5B9	FACT complex subunit SPT16 OS=Homo sapiens OX=9606 GN=SUPT16H PE=1 SV=1 - [SP16H_HUMAN]	102.971	36.01	38	62	1047	119.838	5.65576
Q5VT52-2	Isoform 2 of Regulation of nuclear pre-mRNA domain-containing protein 2 OS=Homo sapiens OX=9606 GN=RPRD2 - [RPRD2_HUMAN]	110.757	40.59	41	61	1424	152.494	7.32764
Q9UHB7	AF4/FMR2 family member 4 OS=Homo sapiens OX=9606 GN=AFF4 PE=1 SV=1 - [AFF4_HUMAN]	127.714	37.06	38	61	1163	127.382	9.30518
Q92804-2	Isoform Short of TATA-binding protein-associated factor 2N OS=Homo sapiens OX=9606 GN=TAF15 - [RBP56_HUMAN]	98.6748	26.49	10	61	589	61.521	8.01611
Q99459	Cell division cycle 5-like protein OS=Homo sapiens OX=9606 GN=CDC5L PE=1 SV=2 - [CDC5L_HUMAN]	81.3269	46.51	33	60	802	92.1937	8.17725
P11387	DNA topoisomerase 1 OS=Homo sapiens OX=9606 GN=TOP1 PE=1 SV=2 - [TOP1_HUMAN]	82.511	35.82	30	55	765	90.6689	9.30518
Q14978-2	Isoform Beta of Nucleolar and coiled-body phosphoprotein 1 OS=Homo sapiens OX=9606 GN=NOLC1 - [NOLC1_HUMAN]	97.1812	27.08	26	52	709	74.7022	9.46631
Q14978-3	Isoform 3 of Nucleolar and coiled-body phosphoprotein 1 OS=Homo sapiens OX=9606 GN=NOLC1 - [NOLC1_HUMAN]	94.3588	26.29	25	51	700	73.7017	9.46631
Q15370	Elongin-B OS=Homo sapiens OX=9606 GN=ELOB PE=1 SV=1 - [ELOB_HUMAN]	61.6784	97.46	10	50	118	13.1246	4.88135
Q8N1G1	RNA exonuclease 1 homolog OS=Homo sapiens OX=9606 GN=REXO1 PE=1 SV=3 - [REXO1_HUMAN]	92.8012	38	40	50	1221	131.429	8.95361
Q9GZS3	WD repeat-containing protein 61 OS=Homo sapiens OX=9606 GN=WDR61 PE=1 SV=1 - [WDR61_HUMAN]	88.4436	55.74	17	49	305	33.5598	5.46533
O43290	U4/U6.U5 tri-snRNP-associated protein 1 OS=Homo sapiens OX=9606 GN=SART1 PE=1 SV=1 - [SNUT1_HUMAN]	91.2502	43.5	33	47	800	90.2003	6.12549
Q9UKV3	Apoptotic chromatin condensation inducer in the nucleus OS=Homo sapiens OX=9606 GN=ACIN1 PE=1 SV=2 - [ACINU_HUMAN]	77.4758	33.41	35	46	1341	151.771	6.43018
O94906-2	Isoform 2 of Pre-mRNA-processing factor 6 OS=Homo sapiens OX=9606 GN=PRPF6 - [PRP6_HUMAN]	54.1277	39.62	34	45	901	102.364	8.26514
O15042	U2 snRNP-associated SURP motif-containing protein OS=Homo sapiens OX=9606 GN=U2SURP PE=1 SV=2 - [SR140_HUMAN]	52.3775	34.11	25	43	1029	118.219	8.47021
O15042-2	Isoform 2 of U2 snRNP-associated SURP motif-containing protein OS=Homo sapiens OX=9606 GN=U2SURP - [SR140_HUMAN]	52.3775	34.05	25	43	1028	118.162	8.47021
Q9UKV3-5	Isoform 4 of Apoptotic chromatin condensation inducer in the nucleus OS=Homo sapiens OX=9606 GN=ACIN1 - [ACINU_HUMAN]	77.4758	32.15	33	43	1328	150.467	6.43018
Q9BUQ8	Probable ATP-dependent RNA helicase DDX23 OS=Homo sapiens OX=9606 GN=DDX23 PE=1 SV=3 - [DDX23_HUMAN]	60.955	41.71	33	42	820	95.5239	9.5542
Q9UMS4	Pre-mRNA-processing factor 19 OS=Homo sapiens OX=9606 GN=PRPF19 PE=1 SV=1 - [PRP19_HUMAN]	70.5396	43.25	14	41	504	55.1463	6.60986
Q92841	Probable ATP-dependent RNA helicase DDX17 OS=Homo sapiens OX=9606 GN=DDX17 PE=1 SV=2 - [DDX17_HUMAN]	56.172	43.9	25	36	729	80.222	8.26514
P38159	RNA-binding motif protein, X chromosome OS=Homo sapiens OX=9606 GN=RBMX PE=1 SV=3 - [RBMX_HUMAN]	64.6244	51.15	21	35	391	42.3063	10.0522
Q86XK2	F-box only protein 11 OS=Homo sapiens OX=9606 GN=FBXO11 PE=1 SV=3 - [FBX11_HUMAN]	54.4017	33.87	20	35	927	103.52	6.99072
Q8NI27	THO complex subunit 2 OS=Homo sapiens OX=9606 GN=THOC2 PE=1 SV=2 - [THOC2_HUMAN]	51.4863	19.02	26	35	1593	182.659	8.44092
Q08945	FACT complex subunit SSRP1 OS=Homo sapiens OX=9606 GN=SSRP1 PE=1 SV=1 - [SSRP1_HUMAN]	67.2245	32.44	23	34	709	81.0244	6.87354
Q15369	Elongin-C OS=Homo sapiens OX=9606 GN=ELOC PE=1 SV=1 - [ELOC_HUMAN]	77.5214	66.07	9	33	112	12.465	4.77979
P38919	Eukaryotic initiation factor 4A-III OS=Homo sapiens OX=9606 GN=EIF4A3 PE=1 SV=4 - [IF4A3_HUMAN]	62.3014	43.31	20	33	411	46.8412	6.72705
Q8N201	Integrator complex subunit 1 OS=Homo sapiens OX=9606 GN=INTS1 PE=1 SV=2 - [INT1_HUMAN]	58.5765	16.21	28	33	2190	244.143	6.12549
Q96I25	Splicing factor 45 OS=Homo sapiens OX=9606 GN=RBM17 PE=1 SV=1 - [SPF45_HUMAN]	32.579	52.12	20	30	401	44.9339	5.97314
O43395	U4/U6 small nuclear ribonucleoprotein Prp3 OS=Homo sapiens OX=9606 GN=PRPF3 PE=1 SV=2 - [PRPF3_HUMAN]	42.5274	33.67	20	30	683	77.4809	9.49561
P49756	RNA-binding protein 25 OS=Homo sapiens OX=9606 GN=RBM25 PE=1 SV=3 - [RBM25_HUMAN]	40.9686	24.32	18	30	843	100.124	6.31592
O14646-2	Isoform 2 of Chromodomain-helicase-DNA-binding protein 1 OS=Homo sapiens OX=9606 GN=CHD1 - [CHD1_HUMAN]	48.3127	18.43	25	30	1709	196.47	7.13721
Q12906	Interleukin enhancer-binding factor 3 OS=Homo sapiens OX=9606 GN=ILF3 PE=1 SV=3 - [ILF3_HUMAN]	57.7905	37.81	23	29	894	95.2791	8.76318
Q12906-7	Isoform 7 of Interleukin enhancer-binding factor 3 OS=Homo sapiens OX=9606 GN=ILF3 - [ILF3_HUMAN]	57.7905	37.19	23	29	898	95.7483	8.80713
Q8IX12-2	Isoform 2 of Cell division cycle and apoptosis regulator protein 1 OS=Homo sapiens OX=9606 GN=CCAR1 - [CCAR1_HUMAN]	33.7861	22.38	20	29	1135	130.962	5.75732
P17844	Probable ATP-dependent RNA helicase DDX5 OS=Homo sapiens OX=9606 GN=DDX5 PE=1 SV=1 - [DDX5_HUMAN]	40.5938	35.99	20	28	614	69.1047	8.92432
Q99590-2	Isoform 2 of Protein SCAF11 OS=Homo sapiens OX=9606 GN=SCAF11 - [SCAFB_HUMAN]	50.545	29.79	22	28	1148	128.797	8.29443
P18583-5	Isoform D of Protein SON OS=Homo sapiens OX=9606 GN=SON - [SON_HUMAN]	42.9524	13.38	23	28	2459	266.866	5.73193
Q9H307	Pinin OS=Homo sapiens OX=9606 GN=PNN PE=1 SV=5 - [PININ_HUMAN]	48.333	29.85	22	27	717	81.579	7.13721
O94913	Pre-mRNA cleavage complex 2 protein Pcf11 OS=Homo sapiens OX=9606 GN=PCF11 PE=1 SV=3 - [PCF11_HUMAN]	36.8228	19.29	22	27	1555	172.944	8.48486
Q9UHX1-4	Isoform 4 of Poly(U)-binding-splicing factor PUF60 OS=Homo sapiens OX=9606 GN=PUF60 - [PUF60_HUMAN]	39.5169	44.49	16	26	499	53.9907	5.32568
Q9Y5B6	PAX3- and PAX7-binding protein 1 OS=Homo sapiens OX=9606 GN=PAXBP1 PE=1 SV=2 - [PAXB1_HUMAN]	30.34	25.41	21	26	917	104.739	5.68115
Q9HCS7	Pre-mRNA-splicing factor SYF1 OS=Homo sapiens OX=9606 GN=XAB2 PE=1 SV=2 - [SYF1_HUMAN]	35.1696	27.6	22	25	855	99.9464	6.22705
Q93009-3	Isoform 3 of Ubiquitin carboxyl-terminal hydrolase 7 OS=Homo sapiens OX=9606 GN=USP7 - [UBP7_HUMAN]	26.0137	20.99	18	25	1086	126.189	5.70654
O43660	Pleiotropic regulator 1 OS=Homo sapiens OX=9606 GN=PLRG1 PE=1 SV=1 - [PLRG1_HUMAN]	31.2201	48.83	15	24	514	57.1581	9.17334
Q13247-3	Isoform SRP55-3 of Serine/arginine-rich splicing factor 6 OS=Homo sapiens OX=9606 GN=SRSF6 - [SRSF6_HUMAN]	36.9805	34.63	14	24	335	38.3956	11.0044
Q9UBB9	Tuftelin-interacting protein 11 OS=Homo sapiens OX=9606 GN=TFIP11 PE=1 SV=1 - [TFP11_HUMAN]	39.7841	29.03	20	24	837	96.7584	5.66846
Q9P1Y6-3	Isoform 3 of PHD and RING finger domain-containing protein 1 OS=Homo sapiens OX=9606 GN=PHRF1 - [PHRF1_HUMAN]	35.7611	19.78	22	24	1648	178.47	8.95361
Q9NQG5	Regulation of nuclear pre-mRNA domain-containing protein 1B OS=Homo sapiens OX=9606 GN=RPRD1B PE=1 SV=1 - [RPR1B_HUMAN]	37.4159	46.93	11	23	326	36.8772	5.97314
Q13573	SNW domain-containing protein 1 OS=Homo sapiens OX=9606 GN=SNW1 PE=1 SV=1 - [SNW1_HUMAN]	41.9268	43.66	17	23	536	61.4565	9.5249
Q13123	Protein Red OS=Homo sapiens OX=9606 GN=IK PE=1 SV=3 - [RED_HUMAN]	35.356	35.19	17	23	557	65.5618	6.63916
Q68D10-2	Isoform 2 of Protein SPT2 homolog OS=Homo sapiens OX=9606 GN=SPTY2D1 - [SPT2_HUMAN]	24.2634	32.69	18	23	673	74.1848	9.77393
Q2TAY7	WD40 repeat-containing protein SMU1 OS=Homo sapiens OX=9606 GN=SMU1 PE=1 SV=2 - [SMU1_HUMAN]	43.0773	28.27	13	23	513	57.5072	7.18115
Q96PK6	RNA-binding protein 14 OS=Homo sapiens OX=9606 GN=RBM14 PE=1 SV=2 - [RBM14_HUMAN]	45.347	28.1	15	23	669	69.4489	9.67139
P31943	Heterogeneous nuclear ribonucleoprotein H OS=Homo sapiens OX=9606 GN=HNRNPH1 PE=1 SV=4 - [HNRH1_HUMAN]	44.9369	40.53	12	22	449	49.1984	6.30322
Q96FV9	THO complex subunit 1 OS=Homo sapiens OX=9606 GN=THOC1 PE=1 SV=1 - [THOC1_HUMAN]	31.3338	36.23	20	22	657	75.6185	4.98291
Q6IE81	Protein Jade-1 OS=Homo sapiens OX=9606 GN=JADE1 PE=1 SV=1 - [JADE1_HUMAN]	44.1657	29.45	20	22	842	95.4727	7.91357
Q9NR30	Nucleolar RNA helicase 2 OS=Homo sapiens OX=9606 GN=DDX21 PE=1 SV=5 - [DDX21_HUMAN]	31.1562	26.05	18	22	783	87.2904	9.27588
O95782-2	Isoform B of AP-2 complex subunit alpha-1 OS=Homo sapiens OX=9606 GN=AP2A1 - [AP2A1_HUMAN]	25.976	24.08	19	22	955	105.295	7.66455
Q86VM9	Zinc finger CCCH domain-containing protein 18 OS=Homo sapiens OX=9606 GN=ZC3H18 PE=1 SV=2 - [ZCH18_HUMAN]	39.6814	19.2	14	22	953	106.316	8.32373
P07910-2	Isoform C1 of Heterogeneous nuclear ribonucleoproteins C1/C2 OS=Homo sapiens OX=9606 GN=HNRNPC - [HNRPC_HUMAN]	28.2855	35.49	11	21	293	32.3179	5.08447
Q13263	Transcription intermediary factor 1-beta OS=Homo sapiens OX=9606 GN=TRIM28 PE=1 SV=5 - [TIF1B_HUMAN]	37.0335	33.05	15	21	835	88.4934	5.77002
P49750-1	Isoform 1 of YLP motif-containing protein 1 OS=Homo sapiens OX=9606 GN=YLPM1 - [YLPM1_HUMAN]	45.2594	13.12	17	21	1951	219.849	6.56592
P19387	DNA-directed RNA polymerase II subunit RPB3 OS=Homo sapiens OX=9606 GN=POLR2C PE=1 SV=2 - [RPB3_HUMAN]	35.6534	57.82	11	20	275	31.4217	4.91943
O43172-2	Isoform 2 of U4/U6 small nuclear ribonucleoprotein Prp4 OS=Homo sapiens OX=9606 GN=PRPF4 - [PRP4_HUMAN]	40.2713	42.23	17	20	521	58.2843	7.41553
Q9BUJ2-4	Isoform 4 of Heterogeneous nuclear ribonucleoprotein U-like protein 1 OS=Homo sapiens OX=9606 GN=HNRNPUL1 - [HNRL1_HUMAN]	32.1941	27.51	17	20	756	84.741	8.77783
Q8IWX8	Calcium homeostasis endoplasmic reticulum protein OS=Homo sapiens OX=9606 GN=CHERP PE=1 SV=3 - [CHERP_HUMAN]	30.1113	22.93	18	20	916	103.637	9.0415
Q9BZJ0-2	Isoform 2 of Crooked neck-like protein 1 OS=Homo sapiens OX=9606 GN=CRNKL1 - [CRNL1_HUMAN]	29.6939	22.85	16	20	687	83.0964	6.75635
O60306	RNA helicase aquarius OS=Homo sapiens OX=9606 GN=AQR PE=1 SV=4 - [AQR_HUMAN]	19.4207	12.59	18	20	1485	171.186	6.3667
O14647	Chromodomain-helicase-DNA-binding protein 2 OS=Homo sapiens OX=9606 GN=CHD2 PE=1 SV=2 - [CHD2_HUMAN]	30.1047	12.31	19	20	1828	211.214	8.104
P55081	Microfibrillar-associated protein 1 OS=Homo sapiens OX=9606 GN=MFAP1 PE=1 SV=2 - [MFAP1_HUMAN]	35.005	33.26	13	18	439	51.9266	4.98291
O60563	Cyclin-T1 OS=Homo sapiens OX=9606 GN=CCNT1 PE=1 SV=1 - [CCNT1_HUMAN]	34.0793	26.72	11	18	726	80.6345	8.77783
P0DMV9	Heat shock 70 kDa protein 1B OS=Homo sapiens OX=9606 GN=HSPA1B PE=1 SV=1 - [HS71B_HUMAN]	30.9662	22.78	12	18	641	70.009	5.65576
P84103-2	Isoform 2 of Serine/arginine-rich splicing factor 3 OS=Homo sapiens OX=9606 GN=SRSF3 - [SRSF3_HUMAN]	24.3446	50.81	7	17	124	14.1942	10.0815
P09661	U2 small nuclear ribonucleoprotein A' OS=Homo sapiens OX=9606 GN=SNRPA1 PE=1 SV=2 - [RU2A_HUMAN]	31.458	40	13	17	255	28.3981	8.6167
P63010	AP-2 complex subunit beta OS=Homo sapiens OX=9606 GN=AP2B1 PE=1 SV=1 - [AP2B1_HUMAN]	25.8487	19.96	16	17	937	104.486	5.37646
Q9P2N5	RNA-binding protein 27 OS=Homo sapiens OX=9606 GN=RBM27 PE=1 SV=2 - [RBM27_HUMAN]	37.0774	17.83	15	17	1060	118.645	9.18799
Q9NVH2-3	Isoform 3 of Integrator complex subunit 7 OS=Homo sapiens OX=9606 GN=INTS7 - [INT7_HUMAN]	20.6011	17.41	14	17	942	104.63	7.98682
P54652	Heat shock-related 70 kDa protein 2 OS=Homo sapiens OX=9606 GN=HSPA2 PE=1 SV=1 - [HSP72_HUMAN]	37.9411	14.4	10	17	639	69.9779	5.74463
P30414	NK-tumor recognition protein OS=Homo sapiens OX=9606 GN=NKTR PE=1 SV=2 - [NKTR_HUMAN]	20.2132	14.02	14	17	1462	165.577	9.99365
Q96HW7	Integrator complex subunit 4 OS=Homo sapiens OX=9606 GN=INTS4 PE=1 SV=2 - [INT4_HUMAN]	20.541	11.53	11	17	963	108.102	6.44287
P08621	U1 small nuclear ribonucleoprotein 70 kDa OS=Homo sapiens OX=9606 GN=SNRNP70 PE=1 SV=2 - [RU17_HUMAN]	35.5408	35.24	13	16	437	51.5258	9.93506
O00567	Nucleolar protein 56 OS=Homo sapiens OX=9606 GN=NOP56 PE=1 SV=4 - [NOP56_HUMAN]	26.5679	30.47	13	16	594	66.0087	9.18799
Q9UJV9	Probable ATP-dependent RNA helicase DDX41 OS=Homo sapiens OX=9606 GN=DDX41 PE=1 SV=2 - [DDX41_HUMAN]	16.5832	28.78	15	16	622	69.793	6.84424
Q96ST2-2	Isoform 2 of Protein IWS1 homolog OS=Homo sapiens OX=9606 GN=IWS1 - [IWS1_HUMAN]	28.7417	23.89	11	16	494	56.0746	5.36377
Q15648	Mediator of RNA polymerase II transcription subunit 1 OS=Homo sapiens OX=9606 GN=MED1 PE=1 SV=4 - [MED1_HUMAN]	27.4784	16.07	14	16	1581	168.373	8.73389
Q96DI7	U5 small nuclear ribonucleoprotein 40 kDa protein OS=Homo sapiens OX=9606 GN=SNRNP40 PE=1 SV=1 - [SNR40_HUMAN]	34.5403	39.22	12	15	357	39.2857	8.104
Q13427-2	Isoform 2 of Peptidyl-prolyl cis-trans isomerase G OS=Homo sapiens OX=9606 GN=PPIG - [PPIG_HUMAN]	27.7456	33.05	10	15	357	40.2745	9.72998
P19388	DNA-directed RNA polymerases I, II, and III subunit RPABC1 OS=Homo sapiens OX=9606 GN=POLR2E PE=1 SV=4 - [RPAB1_HUMAN]	24.2142	32.38	6	15	210	24.5357	5.94775
P02545	Prelamin-A/C OS=Homo sapiens OX=9606 GN=LMNA PE=1 SV=1 - [LMNA_HUMAN]	30.9023	23.64	14	15	664	74.0947	7.02002
Q15424-2	Isoform 2 of Scaffold attachment factor B1 OS=Homo sapiens OX=9606 GN=SAFB - [SAFB1_HUMAN]	25.8023	20.87	14	15	848	95.1232	6.45557
Q8IYB3-2	Isoform 2 of Serine/arginine repetitive matrix protein 1 OS=Homo sapiens OX=9606 GN=SRRM1 - [SRRM1_HUMAN]	29.8413	16.96	12	15	902	102.065	11.8101
Q9H7N4	Splicing factor, arginine/serine-rich 19 OS=Homo sapiens OX=9606 GN=SCAF1 PE=1 SV=3 - [SFR19_HUMAN]	18.6691	15.78	11	15	1312	139.186	9.24658
O94973	AP-2 complex subunit alpha-2 OS=Homo sapiens OX=9606 GN=AP2A2 PE=1 SV=2 - [AP2A2_HUMAN]	26.4668	15.76	13	15	939	103.895	6.96143
O75400-2	Isoform 2 of Pre-mRNA-processing factor 40 homolog A OS=Homo sapiens OX=9606 GN=PRPF40A - [PR40A_HUMAN]	16.5047	11.94	11	15	930	105.86	7.98682
Q96P16-3	Isoform 2 of Regulation of nuclear pre-mRNA domain-containing protein 1A OS=Homo sapiens OX=9606 GN=RPRD1A - [RPR1A_HUMAN]	18.8767	53.26	10	14	276	31.6052	7.07861
O75934	Pre-mRNA-splicing factor SPF27 OS=Homo sapiens OX=9606 GN=BCAS2 PE=1 SV=1 - [SPF27_HUMAN]	15.5947	48.44	11	14	225	26.115	5.65576
P62241	40S ribosomal protein S8 OS=Homo sapiens OX=9606 GN=RPS8 PE=1 SV=2 - [RS8_HUMAN]	20.4736	45.19	10	14	208	24.1902	10.3159
Q96CB8	Integrator complex subunit 12 OS=Homo sapiens OX=9606 GN=INTS12 PE=1 SV=1 - [INT12_HUMAN]	17.2882	29	7	14	462	48.7771	9.68604
P14373	Zinc finger protein RFP OS=Homo sapiens OX=9606 GN=TRIM27 PE=1 SV=1 - [TRI27_HUMAN]	27.3063	23	10	14	513	58.4518	6.21436
Q9Y2W2	WW domain-binding protein 11 OS=Homo sapiens OX=9606 GN=WBP11 PE=1 SV=1 - [WBP11_HUMAN]	20.3938	19.97	11	14	641	69.9539	8.38232
P19338	Nucleolin OS=Homo sapiens OX=9606 GN=NCL PE=1 SV=3 - [NUCL_HUMAN]	12.2169	19.15	13	14	710	76.5684	4.70361
O00571-2	Isoform 2 of ATP-dependent RNA helicase DDX3X OS=Homo sapiens OX=9606 GN=DDX3X - [DDX3X_HUMAN]	19.4822	17.18	11	14	646	71.3109	6.62451
P78332	RNA-binding protein 6 OS=Homo sapiens OX=9606 GN=RBM6 PE=1 SV=5 - [RBM6_HUMAN]	22.5967	14.25	14	14	1123	128.565	6.31592
P35251-2	Isoform 2 of Replication factor C subunit 1 OS=Homo sapiens OX=9606 GN=RFC1 - [RFC1_HUMAN]	24.0815	14.12	14	14	1147	128.104	9.36377
O95104-3	Isoform 3 of Splicing factor, arginine/serine-rich 15 OS=Homo sapiens OX=9606 GN=SCAF4 - [SFR15_HUMAN]	34.0106	12.72	9	14	1132	123.937	9.51025
Q9UK61-3	Isoform 3 of Protein TASOR OS=Homo sapiens OX=9606 GN=TASOR - [TASOR_HUMAN]	20.4759	11.04	14	14	1512	170.708	6.26514
O75400-3	Isoform 3 of Pre-mRNA-processing factor 40 homolog A OS=Homo sapiens OX=9606 GN=PRPF40A - [PR40A_HUMAN]	14.6468	10.76	11	14	939	106.84	7.43018
Q96T58	Msx2-interacting protein OS=Homo sapiens OX=9606 GN=SPEN PE=1 SV=1 - [MINT_HUMAN]	21.9408	4.91	13	14	3664	402.004	7.63525
Q16629-3	Isoform 3 of Serine/arginine-rich splicing factor 7 OS=Homo sapiens OX=9606 GN=SRSF7 - [SRSF7_HUMAN]	23.9395	50	8	13	132	15.2475	9.62744
Q9UH17	DNA dC->dU-editing enzyme APOBEC-3B OS=Homo sapiens OX=9606 GN=APOBEC3B PE=1 SV=1 - [ABC3B_HUMAN]	14.4674	37.17	11	13	382	45.8941	6.06201
Q9NW64	Pre-mRNA-splicing factor RBM22 OS=Homo sapiens OX=9606 GN=RBM22 PE=1 SV=1 - [RBM22_HUMAN]	17.8077	29.29	10	13	420	46.8654	8.54346
Q8IWZ8	SURP and G-patch domain-containing protein 1 OS=Homo sapiens OX=9606 GN=SUGP1 PE=1 SV=2 - [SUGP1_HUMAN]	17.8445	25.74	13	13	645	72.4255	7.60596
Q96CW1-2	Isoform 2 of AP-2 complex subunit mu OS=Homo sapiens OX=9606 GN=AP2M1 - [AP2M1_HUMAN]	11.3353	24.71	9	13	433	49.3579	9.53955
Q08170	Serine/arginine-rich splicing factor 4 OS=Homo sapiens OX=9606 GN=SRSF4 PE=1 SV=2 - [SRSF4_HUMAN]	17.795	15.99	8	13	494	56.6453	11.5171
P51825-2	Isoform 2 of AF4/FMR2 family member 1 OS=Homo sapiens OX=9606 GN=AFF1 - [AFF1_HUMAN]	20.5923	13.38	12	13	1218	132.302	9.21729
Q9C0A6	Histone-lysine N-methyltransferase SETD5 OS=Homo sapiens OX=9606 GN=SETD5 PE=1 SV=2 - [SETD5_HUMAN]	16.1602	11.44	12	13	1442	157.418	8.45557
Q14562	ATP-dependent RNA helicase DHX8 OS=Homo sapiens OX=9606 GN=DHX8 PE=1 SV=1 - [DHX8_HUMAN]	19.3499	10.82	10	13	1220	139.227	8.32373
P62995-3	Isoform 3 of Transformer-2 protein homolog beta OS=Homo sapiens OX=9606 GN=TRA2B - [TRA2B_HUMAN]	19.2677	47.87	9	12	188	21.9217	10.1548
O60508	Pre-mRNA-processing factor 17 OS=Homo sapiens OX=9606 GN=CDC40 PE=1 SV=1 - [PRP17_HUMAN]	15.3639	34.02	12	12	579	65.4795	7.06396
P51114	Fragile X mental retardation syndrome-related protein 1 OS=Homo sapiens OX=9606 GN=FXR1 PE=1 SV=3 - [FXR1_HUMAN]	11.7161	25.44	12	12	621	69.6779	6.15088
Q86V81	THO complex subunit 4 OS=Homo sapiens OX=9606 GN=ALYREF PE=1 SV=3 - [THOC4_HUMAN]	18.4158	23.74	5	12	257	26.8716	11.1509
Q9Y2X9-2	Isoform 2 of Zinc finger protein 281 OS=Homo sapiens OX=9606 GN=ZNF281 - [ZN281_HUMAN]	16.6169	23.05	9	12	859	93.1749	8.36768
Q9Y446	Plakophilin-3 OS=Homo sapiens OX=9606 GN=PKP3 PE=1 SV=1 - [PKP3_HUMAN]	22.029	18.19	11	12	797	87.029	9.31982
P55795	Heterogeneous nuclear ribonucleoprotein H2 OS=Homo sapiens OX=9606 GN=HNRNPH2 PE=1 SV=1 - [HNRH2_HUMAN]	22.0871	17.59	6	12	449	49.2323	6.30322
Q9P2I0	Cleavage and polyadenylation specificity factor subunit 2 OS=Homo sapiens OX=9606 GN=CPSF2 PE=1 SV=2 - [CPSF2_HUMAN]	19.5361	17.39	11	12	782	88.4307	5.10986
Q14151	Scaffold attachment factor B2 OS=Homo sapiens OX=9606 GN=SAFB2 PE=1 SV=1 - [SAFB2_HUMAN]	19.2025	14.27	11	12	953	107.408	6.16357
O75448-2	Isoform 2 of Mediator of RNA polymerase II transcription subunit 24 OS=Homo sapiens OX=9606 GN=MED24 - [MED24_HUMAN]	22.6195	13.01	9	12	976	108.867	6.87354
Q13523	Serine/threonine-protein kinase PRP4 homolog OS=Homo sapiens OX=9606 GN=PRPF4B PE=1 SV=3 - [PRP4B_HUMAN]	11.0845	12.81	10	12	1007	116.916	10.2573
Q9H0H0	Integrator complex subunit 2 OS=Homo sapiens OX=9606 GN=INTS2 PE=1 SV=2 - [INT2_HUMAN]	23.2676	10.71	10	12	1204	134.237	6.04932
O60244	Mediator of RNA polymerase II transcription subunit 14 OS=Homo sapiens OX=9606 GN=MED14 PE=1 SV=2 - [MED14_HUMAN]	7.12893	10.59	12	12	1454	160.504	8.73389
Q10570	Cleavage and polyadenylation specificity factor subunit 1 OS=Homo sapiens OX=9606 GN=CPSF1 PE=1 SV=2 - [CPSF1_HUMAN]	23.786	10.05	12	12	1443	160.782	6.40479
Q13242	Serine/arginine-rich splicing factor 9 OS=Homo sapiens OX=9606 GN=SRSF9 PE=1 SV=1 - [SRSF9_HUMAN]	18.5898	42.08	11	11	221	25.5264	8.646
O95402	Mediator of RNA polymerase II transcription subunit 26 OS=Homo sapiens OX=9606 GN=MED26 PE=1 SV=2 - [MED26_HUMAN]	26.1344	31.33	10	11	600	65.4065	9.15869
Q12905	Interleukin enhancer-binding factor 2 OS=Homo sapiens OX=9606 GN=ILF2 PE=1 SV=2 - [ILF2_HUMAN]	15.5138	27.95	8	11	390	43.0352	5.26221
Q9Y383	Putative RNA-binding protein Luc7-like 2 OS=Homo sapiens OX=9606 GN=LUC7L2 PE=1 SV=2 - [LC7L2_HUMAN]	14.4889	23.47	7	11	392	46.4856	10.0083
Q9NVC6	Mediator of RNA polymerase II transcription subunit 17 OS=Homo sapiens OX=9606 GN=MED17 PE=1 SV=2 - [MED17_HUMAN]	21.5625	20.58	10	11	651	72.8445	7.44482
Q53GS9	U4/U6.U5 tri-snRNP-associated protein 2 OS=Homo sapiens OX=9606 GN=USP39 PE=1 SV=2 - [SNUT2_HUMAN]	12.7384	18.76	9	11	565	65.3397	8.90967
Q13769	THO complex subunit 5 homolog OS=Homo sapiens OX=9606 GN=THOC5 PE=1 SV=2 - [THOC5_HUMAN]	18.8707	17.28	9	11	683	78.4579	6.87354
P42568-2	Isoform 2 of Protein AF-9 OS=Homo sapiens OX=9606 GN=MLLT3 - [AF9_HUMAN]	15.0398	14.51	8	11	565	63.0675	8.63135
P55265-5	Isoform 5 of Double-stranded RNA-specific adenosine deaminase OS=Homo sapiens OX=9606 GN=ADAR - [DSRAD_HUMAN]	9.19887	13.96	9	11	931	103.576	8.66064
Q96T37-4	Isoform 4 of RNA-binding protein 15 OS=Homo sapiens OX=9606 GN=RBM15 - [RBM15_HUMAN]	16.4204	11.06	9	11	913	99.6409	9.92041
P62487	DNA-directed RNA polymerase II subunit RPB7 OS=Homo sapiens OX=9606 GN=POLR2G PE=1 SV=1 - [RPB7_HUMAN]	19.7652	49.42	8	10	172	19.2819	5.5415
P62316	Small nuclear ribonucleoprotein Sm D2 OS=Homo sapiens OX=9606 GN=SNRPD2 PE=1 SV=1 - [SMD2_HUMAN]	22.3023	40.68	7	10	118	13.5182	9.90576
O75494-5	Isoform 5 of Serine/arginine-rich splicing factor 10 OS=Homo sapiens OX=9606 GN=SRSF10 - [SRS10_HUMAN]	15.9243	38.18	7	10	165	20.1049	10.0522
P61247	40S ribosomal protein S3a OS=Homo sapiens OX=9606 GN=RPS3A PE=1 SV=2 - [RS3A_HUMAN]	14.4055	34.09	9	10	264	29.9257	9.72998
O60814	Histone H2B type 1-K OS=Homo sapiens OX=9606 GN=HIST1H2BK PE=1 SV=3 - [H2B1K_HUMAN]	16.0775	32.54	5	10	126	13.8816	10.3159
P22626	Heterogeneous nuclear ribonucleoproteins A2/B1 OS=Homo sapiens OX=9606 GN=HNRNPA2B1 PE=1 SV=2 - [ROA2_HUMAN]	20.8512	31.44	7	10	353	37.4067	8.95361
P52597	Heterogeneous nuclear ribonucleoprotein F OS=Homo sapiens OX=9606 GN=HNRNPF PE=1 SV=3 - [HNRPF_HUMAN]	16.1312	27.95	8	10	415	45.6429	5.57959
Q15007	Pre-mRNA-splicing regulator WTAP OS=Homo sapiens OX=9606 GN=WTAP PE=1 SV=2 - [FL2D_HUMAN]	19.3742	25.25	7	10	396	44.2167	5.18604
P68400	Casein kinase II subunit alpha OS=Homo sapiens OX=9606 GN=CSNK2A1 PE=1 SV=1 - [CSK21_HUMAN]	10.2389	24.04	8	10	391	45.1148	7.73779
P50750	Cyclin-dependent kinase 9 OS=Homo sapiens OX=9606 GN=CDK9 PE=1 SV=3 - [CDK9_HUMAN]	16.6237	18.55	8	10	372	42.7502	8.79248
Q9UQ88-4	Isoform SV3 of Cyclin-dependent kinase 11A OS=Homo sapiens OX=9606 GN=CDK11A - [CD11A_HUMAN]	11.1995	14.03	10	10	770	89.9898	5.33838
Q96QC0	Serine/threonine-protein phosphatase 1 regulatory subunit 10 OS=Homo sapiens OX=9606 GN=PPP1R10 PE=1 SV=1 - [PP1RA_HUMAN]	12.9888	12.77	8	10	940	98.996	9.17334
Q68E01-2	Isoform 2 of Integrator complex subunit 3 OS=Homo sapiens OX=9606 GN=INTS3 - [INT3_HUMAN]	23.049	10.94	9	10	1042	117.937	5.79541
Q13595-4	Isoform 4 of Transformer-2 protein homolog alpha OS=Homo sapiens OX=9606 GN=TRA2A - [TRA2A_HUMAN]	15.1987	54.44	6	9	180	20.577	10.1694
Q86W42-2	Isoform 2 of THO complex subunit 6 homolog OS=Homo sapiens OX=9606 GN=THOC6 - [THOC6_HUMAN]	15.2067	35.65	9	9	317	34.8266	7.41553
P09012	U1 small nuclear ribonucleoprotein A OS=Homo sapiens OX=9606 GN=SNRPA PE=1 SV=3 - [SNRPA_HUMAN]	25.9162	26.95	6	9	282	31.2592	9.83252
P36578	60S ribosomal protein L4 OS=Homo sapiens OX=9606 GN=RPL4 PE=1 SV=5 - [RL4_HUMAN]	11.0937	25.53	8	9	427	47.6674	11.063
O94842-3	Isoform 3 of TOX high mobility group box family member 4 OS=Homo sapiens OX=9606 GN=TOX4 - [TOX4_HUMAN]	18.3107	23.03	8	9	595	63.5549	5.12256
Q9Y5S9	RNA-binding protein 8A OS=Homo sapiens OX=9606 GN=RBM8A PE=1 SV=1 - [RBM8A_HUMAN]	28.3374	22.41	3	9	174	19.8767	5.71924
P05783	Keratin, type I cytoskeletal 18 OS=Homo sapiens OX=9606 GN=KRT18 PE=1 SV=2 - [K1C18_HUMAN]	12.3007	18.37	8	9	430	48.0285	5.45264
Q6UN15-3	Isoform 3 of Pre-mRNA 3'-end-processing factor FIP1 OS=Homo sapiens OX=9606 GN=FIP1L1 - [FIP1_HUMAN]	22.6511	17.5	7	9	520	58.3407	5.5542
Q5BKZ1	DBIRD complex subunit ZNF326 OS=Homo sapiens OX=9606 GN=ZNF326 PE=1 SV=2 - [ZN326_HUMAN]	19.163	17.18	8	9	582	65.6131	5.14795
Q9UL03-3	Isoform 3 of Integrator complex subunit 6 OS=Homo sapiens OX=9606 GN=INTS6 - [INT6_HUMAN]	8.00295	13.04	8	9	874	98.9247	8.67529
Q9NVM9	Integrator complex subunit 13 OS=Homo sapiens OX=9606 GN=INTS13 PE=1 SV=2 - [INT13_HUMAN]	9.6212	12.18	9	9	706	80.1743	6.69775
Q75QN2	Integrator complex subunit 8 OS=Homo sapiens OX=9606 GN=INTS8 PE=1 SV=1 - [INT8_HUMAN]	6.31557	11.16	9	9	995	113.016	7.04932
O14776-2	Isoform 2 of Transcription elongation regulator 1 OS=Homo sapiens OX=9606 GN=TCERG1 - [TCRG1_HUMAN]	10.3888	10.86	9	9	1077	121.614	8.54346
Q7L014	Probable ATP-dependent RNA helicase DDX46 OS=Homo sapiens OX=9606 GN=DDX46 PE=1 SV=2 - [DDX46_HUMAN]	15.5469	9.51	8	9	1031	117.29	9.29053
Q9NWH9	SAFB-like transcription modulator OS=Homo sapiens OX=9606 GN=SLTM PE=1 SV=2 - [SLTM_HUMAN]	12.6397	9.48	8	9	1034	117.079	7.86963
Q5T200	Zinc finger CCCH domain-containing protein 13 OS=Homo sapiens OX=9606 GN=ZC3H13 PE=1 SV=1 - [ZC3HD_HUMAN]	13.7529	6	8	9	1668	196.519	9.42236
Q9ULK4-4	Isoform 4 of Mediator of RNA polymerase II transcription subunit 23 OS=Homo sapiens OX=9606 GN=MED23 - [MED23_HUMAN]	17.8264	5.89	7	9	1359	155.452	7.40088
P62280	40S ribosomal protein S11 OS=Homo sapiens OX=9606 GN=RPS11 PE=1 SV=3 - [RS11_HUMAN]	13.6821	52.53	8	8	158	18.419	10.3013
Q9Y3B4	Splicing factor 3B subunit 6 OS=Homo sapiens OX=9606 GN=SF3B6 PE=1 SV=1 - [SF3B6_HUMAN]	14.2608	48	5	8	125	14.5756	9.37842
P06899	Histone H2B type 1-J OS=Homo sapiens OX=9606 GN=HIST1H2BJ PE=1 SV=3 - [H2B1J_HUMAN]	13.6191	32.54	4	8	126	13.8956	10.3159
P18124	60S ribosomal protein L7 OS=Homo sapiens OX=9606 GN=RPL7 PE=1 SV=1 - [RL7_HUMAN]	13.8214	27.82	8	8	248	29.2072	10.6528
Q9Y265	RuvB-like 1 OS=Homo sapiens OX=9606 GN=RUVBL1 PE=1 SV=1 - [RUVB1_HUMAN]	7.30811	25.22	8	8	456	50.1963	6.41748
O95400	CD2 antigen cytoplasmic tail-binding protein 2 OS=Homo sapiens OX=9606 GN=CD2BP2 PE=1 SV=1 - [CD2B2_HUMAN]	12.5397	24.05	7	8	341	37.6232	4.61475
P68366-2	Isoform 2 of Tubulin alpha-4A chain OS=Homo sapiens OX=9606 GN=TUBA4A - [TBA4A_HUMAN]	11.0271	23.79	7	8	433	48.2976	5.0083
P15880	40S ribosomal protein S2 OS=Homo sapiens OX=9606 GN=RPS2 PE=1 SV=2 - [RS2_HUMAN]	12.4505	20.82	6	8	293	31.3046	10.2427
P10412	Histone H1.4 OS=Homo sapiens OX=9606 GN=HIST1H1E PE=1 SV=2 - [H14_HUMAN]	12.2491	17.81	7	8	219	21.852	11.0337
Q8NEY8-6	Isoform 6 of Periphilin-1 OS=Homo sapiens OX=9606 GN=PPHLN1 - [PPHLN_HUMAN]	9.81003	17.55	6	8	319	36.9299	7.02002
Q9H8G2	Caspase activity and apoptosis inhibitor 1 OS=Homo sapiens OX=9606 GN=CAAP1 PE=1 SV=2 - [CAAP1_HUMAN]	7.60572	17.45	4	8	361	38.3438	4.71631
Q9Y2H1	Serine/threonine-protein kinase 38-like OS=Homo sapiens OX=9606 GN=STK38L PE=1 SV=3 - [ST38L_HUMAN]	11.5945	16.81	7	8	464	53.9684	6.81494
Q16630-3	Isoform 3 of Cleavage and polyadenylation specificity factor subunit 6 OS=Homo sapiens OX=9606 GN=CPSF6 - [CPSF6_HUMAN]	13.1378	16.32	6	8	478	52.2939	6.43018
Q6PJT7-5	Isoform 5 of Zinc finger CCCH domain-containing protein 14 OS=Homo sapiens OX=9606 GN=ZC3H14 - [ZC3HE_HUMAN]	12.8663	14.35	7	8	711	79.9709	7.31299
Q02040	A-kinase anchor protein 17A OS=Homo sapiens OX=9606 GN=AKAP17A PE=1 SV=2 - [AK17A_HUMAN]	6.95334	13.67	8	8	695	80.6859	9.72998
P35637-2	Isoform Short of RNA-binding protein FUS OS=Homo sapiens OX=9606 GN=FUS - [FUS_HUMAN]	17.7092	13.33	6	8	525	53.3228	9.36377
Q15287-3	Isoform 3 of RNA-binding protein with serine-rich domain 1 OS=Homo sapiens OX=9606 GN=RNPS1 - [RNPS1_HUMAN]	15.0811	10.45	4	8	268	30.3357	11.854
Q16531	DNA damage-binding protein 1 OS=Homo sapiens OX=9606 GN=DDB1 PE=1 SV=1 - [DDB1_HUMAN]	12.4437	10.18	8	8	1140	126.887	5.26221
Q9BXP5-5	Isoform 5 of Serrate RNA effector molecule homolog OS=Homo sapiens OX=9606 GN=SRRT - [SRRT_HUMAN]	5.48856	9.77	8	8	839	96.163	5.75732
Q12872	Splicing factor, suppressor of white-apricot homolog OS=Homo sapiens OX=9606 GN=SFSWAP PE=1 SV=3 - [SFSWA_HUMAN]	6.5233	9.67	7	8	951	104.758	8.04541
Q5JSJ4	Integrator complex subunit 6-like OS=Homo sapiens OX=9606 GN=INTS6L PE=1 SV=1 - [INT6L_HUMAN]	6.8077	8.59	7	8	861	96.6118	8.73389
Q8IXT5	RNA-binding protein 12B OS=Homo sapiens OX=9606 GN=RBM12B PE=1 SV=2 - [RB12B_HUMAN]	6.44064	8.19	8	8	1001	118.03	6.81494
O60264	SWI/SNF-related matrix-associated actin-dependent regulator of chromatin subfamily A member 5 OS=Homo sapiens OX=9606 GN=SMARCA5 PE=1 SV=1 - [SMCA5_HUMAN]	13.5289	8.17	7	8	1052	121.828	8.08936
Q9BTC0	Death-inducer obliterator 1 OS=Homo sapiens OX=9606 GN=DIDO1 PE=1 SV=5 - [DIDO1_HUMAN]	6.42508	6.03	8	8	2240	243.723	7.88428
P36954	DNA-directed RNA polymerase II subunit RPB9 OS=Homo sapiens OX=9606 GN=POLR2I PE=1 SV=1 - [RPB9_HUMAN]	12.5679	52.8	5	7	125	14.5136	5.13525
Q9BY27	Protein DGCR6L OS=Homo sapiens OX=9606 GN=DGCR6L PE=1 SV=2 - [DGC6L_HUMAN]	12.6295	31.36	6	7	220	24.917	7.50342
Q01081	Splicing factor U2AF 35 kDa subunit OS=Homo sapiens OX=9606 GN=U2AF1 PE=1 SV=3 - [U2AF1_HUMAN]	8.50007	27.92	6	7	240	27.8545	8.80713
P46781	40S ribosomal protein S9 OS=Homo sapiens OX=9606 GN=RPS9 PE=1 SV=3 - [RS9_HUMAN]	7.5658	27.84	7	7	194	22.5776	10.6528
P83731	60S ribosomal protein L24 OS=Homo sapiens OX=9606 GN=RPL24 PE=1 SV=1 - [RL24_HUMAN]	8.32882	26.75	5	7	157	17.7679	11.2534
P62753	40S ribosomal protein S6 OS=Homo sapiens OX=9606 GN=RPS6 PE=1 SV=1 - [RS6_HUMAN]	14.2591	25.7	6	7	249	28.663	10.8433
P62424	60S ribosomal protein L7a OS=Homo sapiens OX=9606 GN=RPL7A PE=1 SV=2 - [RL7A_HUMAN]	11.7858	23.31	7	7	266	29.977	10.6089
Q9Y3I0	tRNA-splicing ligase RtcB homolog OS=Homo sapiens OX=9606 GN=RTCB PE=1 SV=1 - [RTCB_HUMAN]	11.8664	20.4	7	7	505	55.1749	7.2251
P10809	60 kDa heat shock protein, mitochondrial OS=Homo sapiens OX=9606 GN=HSPD1 PE=1 SV=2 - [CH60_HUMAN]	12.5565	17.8	7	7	573	61.0164	5.87158
O60506-4	Isoform 4 of Heterogeneous nuclear ribonucleoprotein Q OS=Homo sapiens OX=9606 GN=SYNCRIP - [HNRPQ_HUMAN]	7.88209	17.65	7	7	527	58.6993	7.56201
P52292	Importin subunit alpha-1 OS=Homo sapiens OX=9606 GN=KPNA2 PE=1 SV=1 - [IMA1_HUMAN]	12.2436	16.64	7	7	529	57.8259	5.40186
Q96I24	Far upstream element-binding protein 3 OS=Homo sapiens OX=9606 GN=FUBP3 PE=1 SV=2 - [FUBP3_HUMAN]	2.36054	16.08	7	7	572	61.6022	8.38232
P14678-2	Isoform SM-B of Small nuclear ribonucleoprotein-associated proteins B and B' OS=Homo sapiens OX=9606 GN=SNRPB - [RSMB_HUMAN]	11.9754	15.58	4	7	231	23.6402	10.9019
O43823	A-kinase anchor protein 8 OS=Homo sapiens OX=9606 GN=AKAP8 PE=1 SV=1 - [AKAP8_HUMAN]	12.4989	15.46	6	7	692	76.0611	5.14795
Q8WXA9-2	Isoform 2 of Splicing regulatory glutamine/lysine-rich protein 1 OS=Homo sapiens OX=9606 GN=SREK1 - [SREK1_HUMAN]	7.18458	13.94	6	7	624	71.6064	10.1987
Q09161	Nuclear cap-binding protein subunit 1 OS=Homo sapiens OX=9606 GN=NCBP1 PE=1 SV=1 - [NCBP1_HUMAN]	7.81643	13.92	7	7	790	91.7805	6.43018
Q9GZR7-2	Isoform 2 of ATP-dependent RNA helicase DDX24 OS=Homo sapiens OX=9606 GN=DDX24 - [DDX24_HUMAN]	5.55727	13.31	7	7	804	90.2411	8.92432
Q96RN5-3	Isoform 3 of Mediator of RNA polymerase II transcription subunit 15 OS=Homo sapiens OX=9606 GN=MED15 - [MED15_HUMAN]	7.64079	12.85	7	7	677	75.8797	9.29053
Q99959-2	Isoform 1 of Plakophilin-2 OS=Homo sapiens OX=9606 GN=PKP2 - [PKP2_HUMAN]	10.686	11.83	7	7	837	92.6985	9.29053
Q1KMD3	Heterogeneous nuclear ribonucleoprotein U-like protein 2 OS=Homo sapiens OX=9606 GN=HNRNPUL2 PE=1 SV=1 - [HNRL2_HUMAN]	12.0565	10.44	6	7	747	85.0522	4.90674
Q9C0J8	pre-mRNA 3' end processing protein WDR33 OS=Homo sapiens OX=9606 GN=WDR33 PE=1 SV=2 - [WDR33_HUMAN]	7.37066	8.46	6	7	1336	145.799	9.17334
Q96MU7-2	Isoform 2 of YTH domain-containing protein 1 OS=Homo sapiens OX=9606 GN=YTHDC1 - [YTDC1_HUMAN]	16.2974	8.04	5	7	709	82.6422	5.96045
Q9UPP1-5	Isoform 5 of Histone lysine demethylase PHF8 OS=Homo sapiens OX=9606 GN=PHF8 - [PHF8_HUMAN]	5.98138	7.74	6	7	878	98.2284	6.93213
Q9BQ39	ATP-dependent RNA helicase DDX50 OS=Homo sapiens OX=9606 GN=DDX50 PE=1 SV=1 - [DDX50_HUMAN]	8.54345	7.73	5	7	737	82.5141	9.17334
Q7L2E3-3	Isoform 3 of ATP-dependent RNA helicase DHX30 OS=Homo sapiens OX=9606 GN=DHX30 - [DHX30_HUMAN]	6.25533	5.02	7	7	1155	129.357	8.52881
O75376-2	Isoform 2 of Nuclear receptor corepressor 1 OS=Homo sapiens OX=9606 GN=NCOR1 - [NCOR1_HUMAN]	10.1985	4.07	7	7	2337	258.443	6.91748
P05388-2	Isoform 2 of 60S acidic ribosomal protein P0 OS=Homo sapiens OX=9606 GN=RPLP0 - [RLA0_HUMAN]	12.3287	37.65	6	6	255	27.4183	8.23584
P04792	Heat shock protein beta-1 OS=Homo sapiens OX=9606 GN=HSPB1 PE=1 SV=2 - [HSPB1_HUMAN]	7.06688	33.17	4	6	205	22.7685	6.40479
P84090	Enhancer of rudimentary homolog OS=Homo sapiens OX=9606 GN=ERH PE=1 SV=1 - [ERH_HUMAN]	16.2114	32.69	3	6	104	12.251	5.92236
Q6I9Y2	THO complex subunit 7 homolog OS=Homo sapiens OX=9606 GN=THOC7 PE=1 SV=3 - [THOC7_HUMAN]	6.60761	30.88	5	6	204	23.728	5.66846
P26373	60S ribosomal protein L13 OS=Homo sapiens OX=9606 GN=RPL13 PE=1 SV=4 - [RL13_HUMAN]	8.51957	29.86	6	6	211	24.2465	11.6489
O15514	DNA-directed RNA polymerase II subunit RPB4 OS=Homo sapiens OX=9606 GN=POLR2D PE=1 SV=1 - [RPB4_HUMAN]	11.3173	29.58	3	6	142	16.3011	4.79248
Q9UKM9-2	Isoform 1 of RNA-binding protein Raly OS=Homo sapiens OX=9606 GN=RALY - [RALY_HUMAN]	5.79546	28.62	6	6	290	30.3458	9.62744
P62906	60S ribosomal protein L10a OS=Homo sapiens OX=9606 GN=RPL10A PE=1 SV=2 - [RL10A_HUMAN]	8.12416	28.11	6	6	217	24.8155	9.93506
Q14129	Protein DGCR6 OS=Homo sapiens OX=9606 GN=DGCR6 PE=1 SV=3 - [DGCR6_HUMAN]	5.51889	24.55	6	6	220	24.9731	7.50342
O43447	Peptidyl-prolyl cis-trans isomerase H OS=Homo sapiens OX=9606 GN=PPIH PE=1 SV=1 - [PPIH_HUMAN]	5.90283	24.29	6	6	177	19.1956	8.07471
Q9H944	Mediator of RNA polymerase II transcription subunit 20 OS=Homo sapiens OX=9606 GN=MED20 PE=1 SV=1 - [MED20_HUMAN]	9.74766	24.06	5	6	212	23.2064	6.87354
P46777	60S ribosomal protein L5 OS=Homo sapiens OX=9606 GN=RPL5 PE=1 SV=3 - [RL5_HUMAN]	7.01696	23.91	5	6	297	34.3407	9.71533
P35250	Replication factor C subunit 2 OS=Homo sapiens OX=9606 GN=RFC2 PE=1 SV=3 - [RFC2_HUMAN]	7.8879	23.73	5	6	354	39.1321	6.44287
P67870	Casein kinase II subunit beta OS=Homo sapiens OX=9606 GN=CSNK2B PE=1 SV=1 - [CSK2B_HUMAN]	8.8219	23.72	4	6	215	24.926	5.5542
P35249-2	Isoform 2 of Replication factor C subunit 4 OS=Homo sapiens OX=9606 GN=RFC4 - [RFC4_HUMAN]	7.48259	23.43	5	6	303	33.654	9.56885
P19784	Casein kinase II subunit alpha' OS=Homo sapiens OX=9606 GN=CSNK2A2 PE=1 SV=1 - [CSK22_HUMAN]	7.17221	21.43	6	6	350	41.1871	8.55811
Q13148	TAR DNA-binding protein 43 OS=Homo sapiens OX=9606 GN=TARDBP PE=1 SV=1 - [TADBP_HUMAN]	10.617	21.01	5	6	414	44.7113	6.18896
Q13243-3	Isoform SRP40-4 of Serine/arginine-rich splicing factor 5 OS=Homo sapiens OX=9606 GN=SRSF5 - [SRSF5_HUMAN]	12.8602	18.59	4	6	269	30.8401	11.6636
Q15428	Splicing factor 3A subunit 2 OS=Homo sapiens OX=9606 GN=SF3A2 PE=1 SV=2 - [SF3A2_HUMAN]	8.30931	18.53	6	6	464	49.2243	9.64209
Q13838	Spliceosome RNA helicase DDX39B OS=Homo sapiens OX=9606 GN=DDX39B PE=1 SV=1 - [DX39B_HUMAN]	11.271	17.06	6	6	428	48.9599	5.66846
B7ZW38	Heterogeneous nuclear ribonucleoprotein C-like 3 OS=Homo sapiens OX=9606 GN=HNRNPCL3 PE=2 SV=1 - [HNRC3_HUMAN]	4.80979	17.06	6	6	293	32.0098	5.68115
Q02878	60S ribosomal protein L6 OS=Homo sapiens OX=9606 GN=RPL6 PE=1 SV=3 - [RL6_HUMAN]	2.09149	17.01	5	6	288	32.7076	10.5796
Q07666	KH domain-containing, RNA-binding, signal transduction-associated protein 1 OS=Homo sapiens OX=9606 GN=KHDRBS1 PE=1 SV=1 - [KHDR1_HUMAN]	6.78927	16.48	4	6	443	48.1972	8.66064
Q5TA45-2	Isoform 2 of Integrator complex subunit 11 OS=Homo sapiens OX=9606 GN=INTS11 - [INT11_HUMAN]	10.8157	16.23	6	6	499	55.9769	8.32373
Q8NAV1	Pre-mRNA-splicing factor 38A OS=Homo sapiens OX=9606 GN=PRPF38A PE=1 SV=1 - [PR38A_HUMAN]	10.3532	15.71	5	6	312	37.4534	9.96436
P12268	Inosine-5'-monophosphate dehydrogenase 2 OS=Homo sapiens OX=9606 GN=IMPDH2 PE=1 SV=2 - [IMDH2_HUMAN]	9.41461	15.56	6	6	514	55.7696	6.90283
O95251-3	Isoform 3 of Histone acetyltransferase KAT7 OS=Homo sapiens OX=9606 GN=KAT7 - [KAT7_HUMAN]	2.10718	14.48	5	6	442	51.4069	8.92432
Q6UXN9	WD repeat-containing protein 82 OS=Homo sapiens OX=9606 GN=WDR82 PE=1 SV=1 - [WDR82_HUMAN]	9.03543	12.78	5	6	313	35.0565	7.69385
O43390-4	Isoform 4 of Heterogeneous nuclear ribonucleoprotein R OS=Homo sapiens OX=9606 GN=HNRNPR - [HNRPR_HUMAN]	7.93258	12.71	6	6	535	59.9158	9.15869
Q9UDY2-5	Isoform A3 of Tight junction protein ZO-2 OS=Homo sapiens OX=9606 GN=TJP2 - [ZO2_HUMAN]	7.87131	10.98	6	6	993	111.594	7.45947
O60583-2	Isoform 2 of Cyclin-T2 OS=Homo sapiens OX=9606 GN=CCNT2 - [CCNT2_HUMAN]	14.8095	10.71	5	6	663	73.6361	9.14404
Q9HCD5	Nuclear receptor coactivator 5 OS=Homo sapiens OX=9606 GN=NCOA5 PE=1 SV=2 - [NCOA5_HUMAN]	11.2439	10.54	6	6	579	65.4965	9.59814
O00268	Transcription initiation factor TFIID subunit 4 OS=Homo sapiens OX=9606 GN=TAF4 PE=1 SV=2 - [TAF4_HUMAN]	7.89709	10.51	5	6	1085	110.047	9.93506
P16401	Histone H1.5 OS=Homo sapiens OX=9606 GN=HIST1H1B PE=1 SV=3 - [H15_HUMAN]	6.45296	10.18	4	6	226	22.5665	10.9165
Q9UG63	ATP-binding cassette sub-family F member 2 OS=Homo sapiens OX=9606 GN=ABCF2 PE=1 SV=2 - [ABCF2_HUMAN]	4.01665	10.11	5	6	623	71.2446	7.37158
Q9NV88-3	Isoform 3 of Integrator complex subunit 9 OS=Homo sapiens OX=9606 GN=INTS9 - [INT9_HUMAN]	4.0179	8.52	5	6	634	71.0913	6.02393
P46087-2	Isoform 2 of Probable 28S rRNA (cytosine(4447)-C(5))-methyltransferase OS=Homo sapiens OX=9606 GN=NOP2 - [NOP2_HUMAN]	9.05606	8.17	6	6	808	88.9189	9.23193
P51116	Fragile X mental retardation syndrome-related protein 2 OS=Homo sapiens OX=9606 GN=FXR2 PE=1 SV=2 - [FXR2_HUMAN]	6.98934	8.17	5	6	673	74.178	6.22705
Q9ULX6-2	Isoform 2 of A-kinase anchor protein 8-like OS=Homo sapiens OX=9606 GN=AKAP8L - [AKP8L_HUMAN]	4.48401	7.86	4	6	585	65.1799	5.07178
Q9Y2X0-2	Isoform 2 of Mediator of RNA polymerase II transcription subunit 16 OS=Homo sapiens OX=9606 GN=MED16 - [MED16_HUMAN]	14.8656	7.25	5	6	841	92.9688	7.59131
Q6P9B9	Integrator complex subunit 5 OS=Homo sapiens OX=9606 GN=INTS5 PE=1 SV=1 - [INT5_HUMAN]	6.05384	5.5	5	6	1019	107.927	7.04932
Q69YN4-2	Isoform 2 of Protein virilizer homolog OS=Homo sapiens OX=9606 GN=VIRMA - [VIR_HUMAN]	5.54294	5.45	6	6	1377	154.375	4.71631
Q9NYV4-3	Isoform 3 of Cyclin-dependent kinase 12 OS=Homo sapiens OX=9606 GN=CDK12 - [CDK12_HUMAN]	5.34662	4.87	5	6	1273	141.362	9.42236
P51610-2	Isoform 2 of Host cell factor 1 OS=Homo sapiens OX=9606 GN=HCFC1 - [HCFC1_HUMAN]	6.73992	4.73	6	6	1966	201.724	7.45947
O60231	Pre-mRNA-splicing factor ATP-dependent RNA helicase DHX16 OS=Homo sapiens OX=9606 GN=DHX16 PE=1 SV=2 - [DHX16_HUMAN]	2.0158	4.51	4	6	1041	119.189	6.80029
Q6UB99	Ankyrin repeat domain-containing protein 11 OS=Homo sapiens OX=9606 GN=ANKRD11 PE=1 SV=3 - [ANR11_HUMAN]	8.77751	3.12	6	6	2663	297.731	7.10791
Q14980-2	Isoform 2 of Nuclear mitotic apparatus protein 1 OS=Homo sapiens OX=9606 GN=NUMA1 - [NUMA1_HUMAN]	11.1825	2.9	6	6	2101	236.372	5.79541
P61326	Protein mago nashi homolog OS=Homo sapiens OX=9606 GN=MAGOH PE=1 SV=1 - [MGN_HUMAN]	5.28738	36.99	4	5	146	17.1528	6.11279
P62263	40S ribosomal protein S14 OS=Homo sapiens OX=9606 GN=RPS14 PE=1 SV=3 - [RS14_HUMAN]	8.56642	35.1	5	5	151	16.2625	10.0522
P23396	40S ribosomal protein S3 OS=Homo sapiens OX=9606 GN=RPS3 PE=1 SV=2 - [RS3_HUMAN]	4.98859	34.16	5	5	243	26.6714	9.65674
Q96KK5	Histone H2A type 1-H OS=Homo sapiens OX=9606 GN=HIST1H2AH PE=1 SV=3 - [H2A1H_HUMAN]	3.49603	30.47	3	5	128	13.8978	10.8872
P62277	40S ribosomal protein S13 OS=Homo sapiens OX=9606 GN=RPS13 PE=1 SV=2 - [RS13_HUMAN]	4.33186	28.48	5	5	151	17.2117	10.5356
P62318-2	Isoform 2 of Small nuclear ribonucleoprotein Sm D3 OS=Homo sapiens OX=9606 GN=SNRPD3 - [SMD3_HUMAN]	7.41838	28.33	3	5	120	13.2829	8.90967
P55769	NHP2-like protein 1 OS=Homo sapiens OX=9606 GN=SNU13 PE=1 SV=3 - [NH2L1_HUMAN]	8.47097	28.13	4	5	128	14.1646	8.45557
P31942-3	Isoform 3 of Heterogeneous nuclear ribonucleoprotein H3 OS=Homo sapiens OX=9606 GN=HNRNPH3 - [HNRH3_HUMAN]	2.46695	27.61	5	5	297	31.5054	7.31299
Q96IZ7-2	Isoform 2 of Serine/Arginine-related protein 53 OS=Homo sapiens OX=9606 GN=RSRC1 - [RSRC1_HUMAN]	6.5966	26.45	4	5	276	31.5095	10.6821
O00422	Histone deacetylase complex subunit SAP18 OS=Homo sapiens OX=9606 GN=SAP18 PE=1 SV=1 - [SAP18_HUMAN]	4.49647	24.18	4	5	153	17.55	9.34912
P08579	U2 small nuclear ribonucleoprotein B'' OS=Homo sapiens OX=9606 GN=SNRPB2 PE=1 SV=1 - [RU2B_HUMAN]	6.79569	23.11	5	5	225	25.4701	9.71533
Q99873-2	Isoform 2 of Protein arginine N-methyltransferase 1 OS=Homo sapiens OX=9606 GN=PRMT1 - [ANM1_HUMAN]	5.51884	20.17	5	5	347	39.9028	5.60498
Q9BZK7	F-box-like/WD repeat-containing protein TBL1XR1 OS=Homo sapiens OX=9606 GN=TBL1XR1 PE=1 SV=1 - [TBL1R_HUMAN]	8.61294	19.84	5	5	514	55.5601	5.5542
Q8WUD4	Coiled-coil domain-containing protein 12 OS=Homo sapiens OX=9606 GN=CCDC12 PE=1 SV=1 - [CCD12_HUMAN]	4.74698	19.28	3	5	166	19.1692	7.34229
Q15366-7	Isoform 7 of Poly(rC)-binding protein 2 OS=Homo sapiens OX=9606 GN=PCBP2 - [PCBP2_HUMAN]	12.5585	18.24	4	5	318	33.4753	8.23584
P40938-2	Isoform 2 of Replication factor C subunit 3 OS=Homo sapiens OX=9606 GN=RFC3 - [RFC3_HUMAN]	5.95463	18.03	5	5	305	34.7339	8.39697
Q96PK6-5	Isoform 5 of RNA-binding protein 14 OS=Homo sapiens OX=9606 GN=RBM14 - [RBM14_HUMAN]	17.8729	17.7	3	5	339	37.0111	8.48486
O95232	Luc7-like protein 3 OS=Homo sapiens OX=9606 GN=LUC7L3 PE=1 SV=2 - [LC7L3_HUMAN]	0	17.13	5	5	432	51.4351	9.78857
Q96J01-2	Isoform 2 of THO complex subunit 3 OS=Homo sapiens OX=9606 GN=THOC3 - [THOC3_HUMAN]	4.35558	17.13	4	5	327	36.0087	6.82959
P62136	Serine/threonine-protein phosphatase PP1-alpha catalytic subunit OS=Homo sapiens OX=9606 GN=PPP1CA PE=1 SV=1 - [PP1A_HUMAN]	3.7751	16.97	5	5	330	37.4878	6.32861
Q15637-6	Isoform 6 of Splicing factor 1 OS=Homo sapiens OX=9606 GN=SF1 - [SF01_HUMAN]	7.25568	14.71	5	5	571	61.85	9.27588
Q01844-6	Isoform 6 of RNA-binding protein EWS OS=Homo sapiens OX=9606 GN=EWSR1 - [EWS_HUMAN]	16.6988	14.5	5	5	600	62.469	9.39307
P40937-2	Isoform 2 of Replication factor C subunit 5 OS=Homo sapiens OX=9606 GN=RFC5 - [RFC5_HUMAN]	4.14727	13.79	4	5	319	36.0819	6.94678
Q15637-5	Isoform 5 of Splicing factor 1 OS=Homo sapiens OX=9606 GN=SF1 - [SF01_HUMAN]	5.26738	12.48	5	5	673	71.7063	9.5835
Q92989	Polyribonucleotide 5'-hydroxyl-kinase Clp1 OS=Homo sapiens OX=9606 GN=CLP1 PE=1 SV=1 - [CLP1_HUMAN]	5.91565	10.82	5	5	425	47.6153	6.62451
Q96EY1-2	Isoform 2 of DnaJ homolog subfamily A member 3, mitochondrial OS=Homo sapiens OX=9606 GN=DNAJA3 - [DNJA3_HUMAN]	2.61711	10.38	4	5	453	49.5802	9.39307
Q92499-3	Isoform 3 of ATP-dependent RNA helicase DDX1 OS=Homo sapiens OX=9606 GN=DDX1 - [DDX1_HUMAN]	5.81264	10.13	5	5	612	68.669	7.6792
P60842	Eukaryotic initiation factor 4A-I OS=Homo sapiens OX=9606 GN=EIF4A1 PE=1 SV=1 - [IF4A1_HUMAN]	6.3332	9.85	4	5	406	46.1246	5.47803
Q53F19	Nuclear cap-binding protein subunit 3 OS=Homo sapiens OX=9606 GN=NCBP3 PE=1 SV=2 - [NCBP3_HUMAN]	11.9598	9.52	5	5	620	70.5493	5.73193
Q9BRD0	BUD13 homolog OS=Homo sapiens OX=9606 GN=BUD13 PE=1 SV=1 - [BUD13_HUMAN]	7.19099	9.21	5	5	619	70.4783	9.86182
Q969R5	Lethal(3)malignant brain tumor-like protein 2 OS=Homo sapiens OX=9606 GN=L3MBTL2 PE=1 SV=1 - [LMBL2_HUMAN]	2.38667	8.23	5	5	705	79.0595	6.84424
Q49AG3	Zinc finger BED domain-containing protein 5 OS=Homo sapiens OX=9606 GN=ZBED5 PE=2 SV=2 - [ZBED5_HUMAN]	10.5462	7.94	4	5	693	78.8606	8.26514
P17480-2	Isoform UBF2 of Nucleolar transcription factor 1 OS=Homo sapiens OX=9606 GN=UBTF - [UBF1_HUMAN]	6.97113	7.57	5	5	727	84.8838	5.5542
Q8N3X1	Formin-binding protein 4 OS=Homo sapiens OX=9606 GN=FNBP4 PE=1 SV=3 - [FNBP4_HUMAN]	7.8666	6.98	4	5	1017	110.198	4.7417
Q9NVR2	Integrator complex subunit 10 OS=Homo sapiens OX=9606 GN=INTS10 PE=1 SV=2 - [INT10_HUMAN]	9.0054	6.76	5	5	710	82.1829	7.44482
P09874	Poly [ADP-ribose] polymerase 1 OS=Homo sapiens OX=9606 GN=PARP1 PE=1 SV=4 - [PARP1_HUMAN]	6.74363	6.21	5	5	1014	113.012	8.88037
Q14004-2	Isoform 2 of Cyclin-dependent kinase 13 OS=Homo sapiens OX=9606 GN=CDK13 - [CDK13_HUMAN]	4.07802	3.79	5	5	1452	158.338	9.70068
P35579	Myosin-9 OS=Homo sapiens OX=9606 GN=MYH9 PE=1 SV=4 - [MYH9_HUMAN]	2.5223	3.78	4	5	1960	226.392	5.60498
Q5JTH9-2	Isoform 2 of RRP12-like protein OS=Homo sapiens OX=9606 GN=RRP12 - [RRP12_HUMAN]	5.162	3.59	5	5	1197	132.625	8.67529
Q7Z6E9	E3 ubiquitin-protein ligase RBBP6 OS=Homo sapiens OX=9606 GN=RBBP6 PE=1 SV=1 - [RBBP6_HUMAN]	9.9479	3.46	4	5	1792	201.442	9.64209
Q8WWQ0	PH-interacting protein OS=Homo sapiens OX=9606 GN=PHIP PE=1 SV=2 - [PHIP_HUMAN]	3.82783	3.19	5	5	1821	206.56	8.85107
O15417	Trinucleotide repeat-containing gene 18 protein OS=Homo sapiens OX=9606 GN=TNRC18 PE=1 SV=3 - [TNC18_HUMAN]	4.66499	2.16	5	5	2968	314.326	8.70459
Q03164-2	Isoform 2 of Histone-lysine N-methyltransferase 2A OS=Homo sapiens OX=9606 GN=KMT2A - [KMT2A_HUMAN]	2.7863	2.14	5	5	3931	427.468	9.14404
P52434-3	Isoform 3 of DNA-directed RNA polymerases I, II, and III subunit RPABC3 OS=Homo sapiens OX=9606 GN=POLR2H - [RPAB3_HUMAN]	8.55537	58.77	4	4	114	12.9504	4.58936
P62314	Small nuclear ribonucleoprotein Sm D1 OS=Homo sapiens OX=9606 GN=SNRPD1 PE=1 SV=1 - [SMD1_HUMAN]	8.09641	45.38	4	4	119	13.2734	11.561
P08708	40S ribosomal protein S17 OS=Homo sapiens OX=9606 GN=RPS17 PE=1 SV=2 - [RS17_HUMAN]	4.54691	44.44	4	4	135	15.5404	9.84717
Q07020-2	Isoform 2 of 60S ribosomal protein L18 OS=Homo sapiens OX=9606 GN=RPL18 - [RL18_HUMAN]	9.88118	30.19	4	4	159	18.08	11.8394
Q9BQ15	SOSS complex subunit B1 OS=Homo sapiens OX=9606 GN=NABP2 PE=1 SV=1 - [SOSB1_HUMAN]	4.79159	29.86	3	4	211	22.3242	9.05615
P30050	60S ribosomal protein L12 OS=Homo sapiens OX=9606 GN=RPL12 PE=1 SV=1 - [RL12_HUMAN]	9.81038	24.24	3	4	165	17.8075	9.42236
P62249	40S ribosomal protein S16 OS=Homo sapiens OX=9606 GN=RPS16 PE=1 SV=2 - [RS16_HUMAN]	2.59977	22.6	3	4	146	16.435	10.2134
Q9Y6A4	Cilia- and flagella-associated protein 20 OS=Homo sapiens OX=9606 GN=CFAP20 PE=1 SV=1 - [CFA20_HUMAN]	7.01549	21.76	4	4	193	22.76	9.75928
P62310	U6 snRNA-associated Sm-like protein LSm3 OS=Homo sapiens OX=9606 GN=LSM3 PE=1 SV=2 - [LSM3_HUMAN]	5.88534	21.57	3	4	102	11.838	4.70361
P40429	60S ribosomal protein L13a OS=Homo sapiens OX=9606 GN=RPL13A PE=1 SV=2 - [RL13A_HUMAN]	3.81042	19.7	4	4	203	23.5624	10.9312
P08865	40S ribosomal protein SA OS=Homo sapiens OX=9606 GN=RPSA PE=1 SV=4 - [RSSA_HUMAN]	8.73071	19.32	3	4	295	32.8334	4.86865
O43809	Cleavage and polyadenylation specificity factor subunit 5 OS=Homo sapiens OX=9606 GN=NUDT21 PE=1 SV=1 - [CPSF5_HUMAN]	3.84787	18.5	4	4	227	26.2107	8.82178
Q8TAD8	Smad nuclear-interacting protein 1 OS=Homo sapiens OX=9606 GN=SNIP1 PE=1 SV=1 - [SNIP1_HUMAN]	4.26309	16.41	4	4	396	45.7503	9.99365
Q4G0J3-2	Isoform 2 of La-related protein 7 OS=Homo sapiens OX=9606 GN=LARP7 - [LARP7_HUMAN]	5.12416	16.36	4	4	214	24.4728	8.86572
P50914	60S ribosomal protein L14 OS=Homo sapiens OX=9606 GN=RPL14 PE=1 SV=4 - [RL14_HUMAN]	6.91206	16.28	3	4	215	23.417	10.9312
Q9BY77-2	Isoform 2 of Polymerase delta-interacting protein 3 OS=Homo sapiens OX=9606 GN=POLDIP3 - [PDIP3_HUMAN]	7.97606	16.07	4	4	392	42.8678	9.90576
Q01130-2	Isoform 2 of Serine/arginine-rich splicing factor 2 OS=Homo sapiens OX=9606 GN=SRSF2 - [SRSF2_HUMAN]	9.78991	15.31	3	4	209	24.1385	11.854
P62917	60S ribosomal protein L8 OS=Homo sapiens OX=9606 GN=RPL8 PE=1 SV=2 - [RL8_HUMAN]	8.95593	14.01	4	4	257	28.0073	11.0337
Q7L4I2-2	Isoform 2 of Arginine/serine-rich coiled-coil protein 2 OS=Homo sapiens OX=9606 GN=RSRC2 - [RSRC2_HUMAN]	11.4338	13.99	4	4	386	44.8514	11.3267
P39023	60S ribosomal protein L3 OS=Homo sapiens OX=9606 GN=RPL3 PE=1 SV=2 - [RL3_HUMAN]	1.61682	13.65	4	4	403	46.0798	10.1841
P62140	Serine/threonine-protein phosphatase PP1-beta catalytic subunit OS=Homo sapiens OX=9606 GN=PPP1CB PE=1 SV=3 - [PP1B_HUMAN]	1.68096	13.46	4	4	327	37.1626	6.18896
P51991	Heterogeneous nuclear ribonucleoprotein A3 OS=Homo sapiens OX=9606 GN=HNRNPA3 PE=1 SV=2 - [ROA3_HUMAN]	10.853	12.96	3	4	378	39.5706	9.01221
Q03111	Protein ENL OS=Homo sapiens OX=9606 GN=MLLT1 PE=1 SV=2 - [ENL_HUMAN]	5.16196	12.88	4	4	559	62.018	8.5874
Q9BRL6-2	Isoform 2 of Serine/arginine-rich splicing factor 8 OS=Homo sapiens OX=9606 GN=SRSF8 - [SRSF8_HUMAN]	10.0737	12.73	4	4	275	31.4058	11.6782
Q8N684-2	Isoform 2 of Cleavage and polyadenylation specificity factor subunit 7 OS=Homo sapiens OX=9606 GN=CPSF7 - [CPSF7_HUMAN]	7.4716	11.9	4	4	462	51.0648	7.78174
P36873	Serine/threonine-protein phosphatase PP1-gamma catalytic subunit OS=Homo sapiens OX=9606 GN=PPP1CC PE=1 SV=1 - [PP1G_HUMAN]	4.19802	11.76	4	4	323	36.9597	6.53662
P14866-2	Isoform 2 of Heterogeneous nuclear ribonucleoprotein L OS=Homo sapiens OX=9606 GN=HNRNPL - [HNRPL_HUMAN]	9.03291	11.4	4	4	456	50.5285	7.50342
Q8WUA2	Peptidyl-prolyl cis-trans isomerase-like 4 OS=Homo sapiens OX=9606 GN=PPIL4 PE=1 SV=1 - [PPIL4_HUMAN]	5.01155	11.18	4	4	492	57.1895	5.92236
Q9UNP9-2	Isoform B of Peptidyl-prolyl cis-trans isomerase E OS=Homo sapiens OX=9606 GN=PPIE - [PPIE_HUMAN]	7.22153	10.81	3	4	296	33.0644	5.59229
Q09028-4	Isoform 4 of Histone-binding protein RBBP4 OS=Homo sapiens OX=9606 GN=RBBP4 - [RBBP4_HUMAN]	3.5611	10.51	4	4	390	43.455	4.95752
Q16576	Histone-binding protein RBBP7 OS=Homo sapiens OX=9606 GN=RBBP7 PE=1 SV=1 - [RBBP7_HUMAN]	1.65371	9.65	4	4	425	47.7902	5.04639
Q9H5Z1-2	Isoform 2 of Probable ATP-dependent RNA helicase DHX35 OS=Homo sapiens OX=9606 GN=DHX35 - [DHX35_HUMAN]	0	9.52	4	4	672	75.3922	8.646
Q05519-2	Isoform 2 of Serine/arginine-rich splicing factor 11 OS=Homo sapiens OX=9606 GN=SRSF11 - [SRS11_HUMAN]	5.78495	9.32	3	4	483	53.3821	10.521
Q9HB65	RNA polymerase II elongation factor ELL3 OS=Homo sapiens OX=9606 GN=ELL3 PE=1 SV=2 - [ELL3_HUMAN]	5.33134	9.07	4	4	397	45.3327	6.06201
Q6UX04	Spliceosome-associated protein CWC27 homolog OS=Homo sapiens OX=9606 GN=CWC27 PE=1 SV=1 - [CWC27_HUMAN]	4.51817	8.47	3	4	472	53.8142	5.79541
Q99549	M-phase phosphoprotein 8 OS=Homo sapiens OX=9606 GN=MPHOSPH8 PE=1 SV=2 - [MPP8_HUMAN]	8.40806	6.98	3	4	860	97.1228	6.06201
P55197-1	Isoform 1 of Protein AF-10 OS=Homo sapiens OX=9606 GN=MLLT10 - [AF10_HUMAN]	2.361	6.82	3	4	1027	108.959	8.38232
Q9UKF6	Cleavage and polyadenylation specificity factor subunit 3 OS=Homo sapiens OX=9606 GN=CPSF3 PE=1 SV=1 - [CPSF3_HUMAN]	1.92784	6.43	4	4	684	77.4362	5.60498
P42285	Exosome RNA helicase MTR4 OS=Homo sapiens OX=9606 GN=MTREX PE=1 SV=3 - [MTREX_HUMAN]	2.1102	5.18	4	4	1042	117.729	6.52197
Q86XP3-2	Isoform 2 of ATP-dependent RNA helicase DDX42 OS=Homo sapiens OX=9606 GN=DDX42 - [DDX42_HUMAN]	2.1827	4.64	4	4	819	90.0128	7.75244
Q6PL18	ATPase family AAA domain-containing protein 2 OS=Homo sapiens OX=9606 GN=ATAD2 PE=1 SV=1 - [ATAD2_HUMAN]	4.14749	4.6	4	4	1390	158.456	6.31592
Q96KR1	Zinc finger RNA-binding protein OS=Homo sapiens OX=9606 GN=ZFR PE=1 SV=2 - [ZFR_HUMAN]	1.67377	4	4	4	1074	116.939	9.0415
Q8NDT2	Putative RNA-binding protein 15B OS=Homo sapiens OX=9606 GN=RBM15B PE=1 SV=3 - [RB15B_HUMAN]	8.39493	3.93	4	4	890	97.1465	9.84717
Q5VWN6-2	Isoform 2 of Protein TASOR 2 OS=Homo sapiens OX=9606 GN=TASOR2 - [TASO2_HUMAN]	3.85054	3.02	4	4	1625	180.267	5.33838
Q8IZD2-6	Isoform 6 of Inactive histone-lysine N-methyltransferase 2E OS=Homo sapiens OX=9606 GN=KMT2E - [KMT2E_HUMAN]	3.81398	2.59	4	4	1621	180.667	7.78174
Q9Y618-5	Isoform 4 of Nuclear receptor corepressor 2 OS=Homo sapiens OX=9606 GN=NCOR2 - [NCOR2_HUMAN]	4.48851	2.53	4	4	2451	267.05	7.82568
Q86U86-4	Isoform 4 of Protein polybromo-1 OS=Homo sapiens OX=9606 GN=PBRM1 - [PB1_HUMAN]	4.86945	2.4	4	4	1582	180.97	6.87354
Q9BYW2	Histone-lysine N-methyltransferase SETD2 OS=Homo sapiens OX=9606 GN=SETD2 PE=1 SV=3 - [SETD2_HUMAN]	4.40213	2.07	4	4	2564	287.418	6.13818
P63272	Transcription elongation factor SPT4 OS=Homo sapiens OX=9606 GN=SUPT4H1 PE=1 SV=1 - [SPT4H_HUMAN]	4.87305	38.46	3	3	117	13.1845	8.06006
P62304	Small nuclear ribonucleoprotein E OS=Homo sapiens OX=9606 GN=SNRPE PE=1 SV=1 - [RUXE_HUMAN]	3.7707	29.35	2	3	92	10.7966	9.43701
P46778	60S ribosomal protein L21 OS=Homo sapiens OX=9606 GN=RPL21 PE=1 SV=2 - [RL21_HUMAN]	6.36745	27.5	3	3	160	18.5531	10.4917
Q9Y3C6	Peptidyl-prolyl cis-trans isomerase-like 1 OS=Homo sapiens OX=9606 GN=PPIL1 PE=1 SV=1 - [PPIL1_HUMAN]	5.65509	26.51	3	3	166	18.2251	7.98682
O60828-5	Isoform 5 of Polyglutamine-binding protein 1 OS=Homo sapiens OX=9606 GN=PQBP1 - [PQBP1_HUMAN]	10.2616	26.06	2	3	165	18.6943	5.49072
P62829	60S ribosomal protein L23 OS=Homo sapiens OX=9606 GN=RPL23 PE=1 SV=1 - [RL23_HUMAN]	0	25.71	3	3	140	14.8561	10.5063
A0JLT2-2	Isoform 2 of Mediator of RNA polymerase II transcription subunit 19 OS=Homo sapiens OX=9606 GN=MED19 - [MED19_HUMAN]	2.17951	24.23	3	3	194	20.4184	9.36377
P60866	40S ribosomal protein S20 OS=Homo sapiens OX=9606 GN=RPS20 PE=1 SV=1 - [RS20_HUMAN]	2.72516	22.69	3	3	119	13.3643	9.93506
Q96G25	Mediator of RNA polymerase II transcription subunit 8 OS=Homo sapiens OX=9606 GN=MED8 PE=1 SV=2 - [MED8_HUMAN]	4.68802	21.64	3	3	268	29.0618	7.44482
P62847-2	Isoform 2 of 40S ribosomal protein S24 OS=Homo sapiens OX=9606 GN=RPS24 - [RS24_HUMAN]	2.1316	20.77	3	3	130	15.0592	10.8872
O95639	Cleavage and polyadenylation specificity factor subunit 4 OS=Homo sapiens OX=9606 GN=CPSF4 PE=1 SV=1 - [CPSF4_HUMAN]	7.16496	18.96	3	3	269	30.2346	8.30908
Q9P013	Spliceosome-associated protein CWC15 homolog OS=Homo sapiens OX=9606 GN=CWC15 PE=1 SV=2 - [CWC15_HUMAN]	4.36406	18.78	3	3	229	26.6083	5.70654
Q13185	Chromobox protein homolog 3 OS=Homo sapiens OX=9606 GN=CBX3 PE=1 SV=4 - [CBX3_HUMAN]	5.02837	16.39	2	3	183	20.7984	5.32568
P46782	40S ribosomal protein S5 OS=Homo sapiens OX=9606 GN=RPS5 PE=1 SV=4 - [RS5_HUMAN]	4.22304	15.69	3	3	204	22.8621	9.71533
O75367-2	Isoform 1 of Core histone macro-H2A.1 OS=Homo sapiens OX=9606 GN=H2AFY - [H2AY_HUMAN]	2.11556	13.82	3	3	369	39.1592	9.83252
Q14257	Reticulocalbin-2 OS=Homo sapiens OX=9606 GN=RCN2 PE=1 SV=1 - [RCN2_HUMAN]	4.73107	13.56	3	3	317	36.8536	4.39893
Q8N5F7	NF-kappa-B-activating protein OS=Homo sapiens OX=9606 GN=NKAP PE=1 SV=1 - [NKAP_HUMAN]	4.25309	13.25	3	3	415	47.1101	10.1108
P06748-3	Isoform 3 of Nucleophosmin OS=Homo sapiens OX=9606 GN=NPM1 - [NPM_HUMAN]	3.49638	12.74	2	3	259	28.3827	4.71631
P09651-2	Isoform A1-A of Heterogeneous nuclear ribonucleoprotein A1 OS=Homo sapiens OX=9606 GN=HNRNPA1 - [ROA1_HUMAN]	3.85322	12.5	3	3	320	34.1753	9.23193
P61964	WD repeat-containing protein 5 OS=Homo sapiens OX=9606 GN=WDR5 PE=1 SV=1 - [WDR5_HUMAN]	6.125	11.98	3	3	334	36.5655	8.26514
P22087	rRNA 2'-O-methyltransferase fibrillarin OS=Homo sapiens OX=9606 GN=FBL PE=1 SV=2 - [FBRL_HUMAN]	7.14661	11.53	3	3	321	33.7634	10.1841
P61313	60S ribosomal protein L15 OS=Homo sapiens OX=9606 GN=RPL15 PE=1 SV=2 - [RL15_HUMAN]	4.26667	11.27	3	3	204	24.1311	11.6196
Q9NQ29-2	Isoform 2 of Putative RNA-binding protein Luc7-like 1 OS=Homo sapiens OX=9606 GN=LUC7L - [LUC7L_HUMAN]	2.00518	11.08	3	3	325	38.3818	10.0376
Q96GM8	Target of EGR1 protein 1 OS=Homo sapiens OX=9606 GN=TOE1 PE=1 SV=1 - [TOE1_HUMAN]	9.87073	10.78	3	3	510	56.512	7.18115
Q9BQA1-2	Isoform 2 of Methylosome protein 50 OS=Homo sapiens OX=9606 GN=WDR77 - [MEP50_HUMAN]	4.80646	10.43	3	3	278	29.6325	5.52881
O75909	Cyclin-K OS=Homo sapiens OX=9606 GN=CCNK PE=1 SV=2 - [CCNK_HUMAN]	6.70738	10.34	3	3	580	64.1987	8.41162
Q9Y388	RNA-binding motif protein, X-linked 2 OS=Homo sapiens OX=9606 GN=RBMX2 PE=1 SV=2 - [RBMX2_HUMAN]	6.36518	10.25	3	3	322	37.3132	9.83252
Q6NZY4-2	Isoform 2 of Zinc finger CCHC domain-containing protein 8 OS=Homo sapiens OX=9606 GN=ZCCHC8 - [ZCHC8_HUMAN]	4.80323	10.23	3	3	469	51.0979	4.88135
P33240-2	Isoform 2 of Cleavage stimulation factor subunit 2 OS=Homo sapiens OX=9606 GN=CSTF2 - [CSTF2_HUMAN]	5.0583	9.46	3	3	560	59.2137	6.75635
Q92769-3	Isoform 2 of Histone deacetylase 2 OS=Homo sapiens OX=9606 GN=HDAC2 - [HDAC2_HUMAN]	2.76563	9.39	3	3	458	51.9653	5.74463
P06576	ATP synthase subunit beta, mitochondrial OS=Homo sapiens OX=9606 GN=ATP5F1B PE=1 SV=3 - [ATPB_HUMAN]	1.62937	9.07	3	3	529	56.5246	5.40186
P46776	60S ribosomal protein L27a OS=Homo sapiens OX=9606 GN=RPL27A PE=1 SV=2 - [RL27A_HUMAN]	5.66073	8.78	2	3	148	16.551	11.0044
Q9H0L4	Cleavage stimulation factor subunit 2 tau variant OS=Homo sapiens OX=9606 GN=CSTF2T PE=1 SV=1 - [CSTFT_HUMAN]	5.0583	8.6	3	3	616	64.3955	7.25439
Q9Y2X3	Nucleolar protein 58 OS=Homo sapiens OX=9606 GN=NOP58 PE=1 SV=1 - [NOP58_HUMAN]	4.65946	8.32	3	3	529	59.5405	8.92432
O96019-2	Isoform 2 of Actin-like protein 6A OS=Homo sapiens OX=9606 GN=ACTL6A - [ACL6A_HUMAN]	4.78971	7.75	2	3	387	43.2084	6.13818
P30153	Serine/threonine-protein phosphatase 2A 65 kDa regulatory subunit A alpha isoform OS=Homo sapiens OX=9606 GN=PPP2R1A PE=1 SV=4 - [2AAA_HUMAN]	2.54583	7.64	3	3	589	65.2669	5.10986
Q5SSJ5-3	Isoform 3 of Heterochromatin protein 1-binding protein 3 OS=Homo sapiens OX=9606 GN=HP1BP3 - [HP1B3_HUMAN]	5.75679	7.48	3	3	401	44.4069	10.0962
Q15717	ELAV-like protein 1 OS=Homo sapiens OX=9606 GN=ELAVL1 PE=1 SV=2 - [ELAV1_HUMAN]	6.36749	7.36	2	3	326	36.0692	9.17334
Q96RR1-3	Isoform 3 of Twinkle protein, mitochondrial OS=Homo sapiens OX=9606 GN=TWNK - [PEO1_HUMAN]	0	7.34	2	3	531	60.3622	8.33838
P49411	Elongation factor Tu, mitochondrial OS=Homo sapiens OX=9606 GN=TUFM PE=1 SV=2 - [EFTU_HUMAN]	3.71263	7.3	3	3	452	49.5102	7.60596
Q9BVP2-2	Isoform 2 of Guanine nucleotide-binding protein-like 3 OS=Homo sapiens OX=9606 GN=GNL3 - [GNL3_HUMAN]	6.95177	7.26	3	3	537	60.5025	8.79248
Q9Y4W2-2	Isoform 2 of Ribosomal biogenesis protein LAS1L OS=Homo sapiens OX=9606 GN=LAS1L - [LAS1L_HUMAN]	6.48176	6.56	3	3	717	81.1919	4.69092
Q5VTL8	Pre-mRNA-splicing factor 38B OS=Homo sapiens OX=9606 GN=PRPF38B PE=1 SV=1 - [PR38B_HUMAN]	4.43033	6.41	3	3	546	64.4292	10.5356
Q9ULV4	Coronin-1C OS=Homo sapiens OX=9606 GN=CORO1C PE=1 SV=1 - [COR1C_HUMAN]	2.6148	6.12	3	3	474	53.2151	7.07861
Q9NQC1-3	Isoform 3 of E3 ubiquitin-protein ligase Jade-2 OS=Homo sapiens OX=9606 GN=JADE2 - [JADE2_HUMAN]	3.46088	6.05	3	3	562	63.4253	5.5415
Q9NWB6	Arginine and glutamate-rich protein 1 OS=Homo sapiens OX=9606 GN=ARGLU1 PE=1 SV=1 - [ARGL1_HUMAN]	2.12042	5.86	2	3	273	33.1968	10.3452
O94776	Metastasis-associated protein MTA2 OS=Homo sapiens OX=9606 GN=MTA2 PE=1 SV=1 - [MTA2_HUMAN]	4.48951	5.54	3	3	668	74.9757	9.65674
Q9NVP1	ATP-dependent RNA helicase DDX18 OS=Homo sapiens OX=9606 GN=DDX18 PE=1 SV=2 - [DDX18_HUMAN]	2.65779	5.52	3	3	670	75.3594	9.49561
Q71SY5-5	Isoform 5 of Mediator of RNA polymerase II transcription subunit 25 OS=Homo sapiens OX=9606 GN=MED25 - [MED25_HUMAN]	0	5.34	2	3	730	76.4635	8.33838
Q9BRR8	G patch domain-containing protein 1 OS=Homo sapiens OX=9606 GN=GPATCH1 PE=1 SV=1 - [GPTC1_HUMAN]	1.88083	5.05	3	3	931	103.282	7.04932
O95785-2	Isoform 2 of Protein Wiz OS=Homo sapiens OX=9606 GN=WIZ - [WIZ_HUMAN]	3.68257	4.91	3	3	794	85.3268	9.05615
Q9HCG8	Pre-mRNA-splicing factor CWC22 homolog OS=Homo sapiens OX=9606 GN=CWC22 PE=1 SV=3 - [CWC22_HUMAN]	5.83935	4.85	3	3	908	105.402	7.03467
P07900	Heat shock protein HSP 90-alpha OS=Homo sapiens OX=9606 GN=HSP90AA1 PE=1 SV=5 - [HS90A_HUMAN]	4.71141	4.51	3	3	732	84.6067	5.021
P35222	Catenin beta-1 OS=Homo sapiens OX=9606 GN=CTNNB1 PE=1 SV=1 - [CTNB1_HUMAN]	5.08716	4.48	3	3	781	85.4422	5.85889
Q8NDX5-2	Isoform 2 of Polyhomeotic-like protein 3 OS=Homo sapiens OX=9606 GN=PHC3 - [PHC3_HUMAN]	2.33745	4.36	3	3	964	104.114	6.56592
Q06787-8	Isoform 8 of Synaptic functional regulator FMR1 OS=Homo sapiens OX=9606 GN=FMR1 - [FMR1_HUMAN]	4.08053	4.27	3	3	586	66.2055	8.47021
P55198	Protein AF-17 OS=Homo sapiens OX=9606 GN=MLLT6 PE=1 SV=3 - [AF17_HUMAN]	6.14814	4.03	3	3	1093	111.978	8.6167
Q9BZE4-2	Isoform 2 of Nucleolar GTP-binding protein 1 OS=Homo sapiens OX=9606 GN=GTPBP4 - [NOG1_HUMAN]	5.4505	3.92	2	3	587	68.2297	9.34912
O95985-3	Isoform 3 of DNA topoisomerase 3-beta-1 OS=Homo sapiens OX=9606 GN=TOP3B - [TOP3B_HUMAN]	1.64466	3.82	3	3	707	79.7871	7.92822
Q5VV67-2	Isoform 2 of Peroxisome proliferator-activated receptor gamma coactivator-related protein 1 OS=Homo sapiens OX=9606 GN=PPRC1 - [PPRC1_HUMAN]	5.72057	3.76	3	3	1542	164.862	7.7085
O43795-2	Isoform 2 of Unconventional myosin-Ib OS=Homo sapiens OX=9606 GN=MYO1B - [MYO1B_HUMAN]	0	3.71	3	3	1078	124.872	9.20264
O00159-2	Isoform 2 of Unconventional myosin-Ic OS=Homo sapiens OX=9606 GN=MYO1C - [MYO1C_HUMAN]	0	3.31	3	3	1028	117.834	9.40771
Q9H582-2	Isoform 2 of Zinc finger protein 644 OS=Homo sapiens OX=9606 GN=ZNF644 - [ZN644_HUMAN]	0	3.17	2	3	1232	138.925	7.81104
Q9UPN6	Protein SCAF8 OS=Homo sapiens OX=9606 GN=SCAF8 PE=1 SV=1 - [SCAF8_HUMAN]	5.92339	2.91	3	3	1271	140.433	8.29443
Q5T8P6-2	Isoform 2 of RNA-binding protein 26 OS=Homo sapiens OX=9606 GN=RBM26 - [RBM26_HUMAN]	5.40997	2.85	3	3	983	110.956	9.0708
Q9Y3T9	Nucleolar complex protein 2 homolog OS=Homo sapiens OX=9606 GN=NOC2L PE=1 SV=4 - [NOC2L_HUMAN]	3.82888	2.54	3	3	749	84.8662	5.61768
Q92922	SWI/SNF complex subunit SMARCC1 OS=Homo sapiens OX=9606 GN=SMARCC1 PE=1 SV=3 - [SMRC1_HUMAN]	3.20799	2.26	3	3	1105	122.79	5.75732
P51532-5	Isoform 5 of Transcription activator BRG1 OS=Homo sapiens OX=9606 GN=SMARCA4 - [SMCA4_HUMAN]	5.27523	1.98	3	3	1613	181.147	7.98682
Q14683	Structural maintenance of chromosomes protein 1A OS=Homo sapiens OX=9606 GN=SMC1A PE=1 SV=2 - [SMC1A_HUMAN]	1.65111	1.95	3	3	1233	143.144	7.63525
O95071-2	Isoform 2 of E3 ubiquitin-protein ligase UBR5 OS=Homo sapiens OX=9606 GN=UBR5 - [UBR5_HUMAN]	3.94555	1.79	3	3	2798	309.03	5.84619
Q5UIP0-2	Isoform 2 of Telomere-associated protein RIF1 OS=Homo sapiens OX=9606 GN=RIF1 - [RIF1_HUMAN]	4.60432	1.59	3	3	2446	271.52	5.41455
P78527-2	Isoform 2 of DNA-dependent protein kinase catalytic subunit OS=Homo sapiens OX=9606 GN=PRKDC - [PRKDC_HUMAN]	1.97854	0.76	3	3	4097	465.202	7.1665
A8MWD9	Putative small nuclear ribonucleoprotein G-like protein 15 OS=Homo sapiens OX=9606 GN=SNRPGP15 PE=5 SV=2 - [RUXGL_HUMAN]	2.15307	26.32	2	2	76	8.53845	8.83643
P62854	40S ribosomal protein S26 OS=Homo sapiens OX=9606 GN=RPS26 PE=1 SV=3 - [RS26_HUMAN]	1.84678	26.09	2	2	115	13.0071	11.0044
P42677	40S ribosomal protein S27 OS=Homo sapiens OX=9606 GN=RPS27 PE=1 SV=3 - [RS27_HUMAN]	4.95396	25	2	2	84	9.45484	9.45166
P62306	Small nuclear ribonucleoprotein F OS=Homo sapiens OX=9606 GN=SNRPF PE=1 SV=1 - [RUXF_HUMAN]	5.98691	24.42	2	2	86	9.71878	4.66553
P62888	60S ribosomal protein L30 OS=Homo sapiens OX=9606 GN=RPL30 PE=1 SV=2 - [RL30_HUMAN]	2.05893	24.35	2	2	115	12.7757	9.62744
P62841	40S ribosomal protein S15 OS=Homo sapiens OX=9606 GN=RPS15 PE=1 SV=2 - [RS15_HUMAN]	0	21.38	2	2	145	17.0292	10.3892
Q6P5R6	60S ribosomal protein L22-like 1 OS=Homo sapiens OX=9606 GN=RPL22L1 PE=1 SV=2 - [RL22L_HUMAN]	5.01155	19.67	2	2	122	14.5976	9.37842
Q8WU68-3	Isoform 3 of Splicing factor U2AF 26 kDa subunit OS=Homo sapiens OX=9606 GN=U2AF1L4 - [U2AF4_HUMAN]	1.80185	17.68	2	2	181	21.2691	8.104
Q9BU76-3	Isoform 3 of Multiple myeloma tumor-associated protein 2 OS=Homo sapiens OX=9606 GN=MMTAG2 - [MMTA2_HUMAN]	4.68559	17.42	2	2	155	16.8316	8.77783
A0A075B6S2	Immunoglobulin kappa variable 2D-29 OS=Homo sapiens OX=9606 GN=IGKV2D-29 PE=3 SV=1 - [KVD29_HUMAN]	5.15611	16.67	2	2	120	13.1347	7.12256
P32969	60S ribosomal protein L9 OS=Homo sapiens OX=9606 GN=RPL9 PE=1 SV=1 - [RL9_HUMAN]	3.94057	16.15	2	2	192	21.8498	9.94971
Q9UK45	U6 snRNA-associated Sm-like protein LSm7 OS=Homo sapiens OX=9606 GN=LSM7 PE=1 SV=1 - [LSM7_HUMAN]	2.01487	15.53	2	2	103	11.595	5.2749
P62266	40S ribosomal protein S23 OS=Homo sapiens OX=9606 GN=RPS23 PE=1 SV=3 - [RS23_HUMAN]	2.38728	15.38	2	2	143	15.7977	10.4917
Q9HAF1	Chromatin modification-related protein MEAF6 OS=Homo sapiens OX=9606 GN=MEAF6 PE=1 SV=1 - [EAF6_HUMAN]	2.80722	15.18	2	2	191	21.6219	9.31982
P61218	DNA-directed RNA polymerases I, II, and III subunit RPABC2 OS=Homo sapiens OX=9606 GN=POLR2F PE=1 SV=1 - [RPAB2_HUMAN]	0	14.17	2	2	127	14.469	4.22119
Q6NXT2	Histone H3.3C OS=Homo sapiens OX=9606 GN=H3F3C PE=1 SV=3 - [H3C_HUMAN]	4.12619	14.07	2	2	135	15.2044	11.1069
O75940	Survival of motor neuron-related-splicing factor 30 OS=Homo sapiens OX=9606 GN=SMNDC1 PE=1 SV=1 - [SPF30_HUMAN]	2.04028	13.87	2	2	238	26.6945	7.23975
P62750	60S ribosomal protein L23a OS=Homo sapiens OX=9606 GN=RPL23A PE=1 SV=1 - [RL23A_HUMAN]	2.36242	13.46	2	2	156	17.6841	10.4478
Q96AH0-3	Isoform 3 of SOSS complex subunit B2 OS=Homo sapiens OX=9606 GN=NABP1 - [SOSB2_HUMAN]	4.20294	13.43	2	2	134	14.6677	7.38623
P62244	40S ribosomal protein S15a OS=Homo sapiens OX=9606 GN=RPS15A PE=1 SV=2 - [RS15A_HUMAN]	2.31304	13.08	2	2	130	14.83	10.1255
P49207	60S ribosomal protein L34 OS=Homo sapiens OX=9606 GN=RPL34 PE=1 SV=3 - [RL34_HUMAN]	1.9823	12.82	2	2	117	13.2845	11.4731
P81605	Dermcidin OS=Homo sapiens OX=9606 GN=DCD PE=1 SV=2 - [DCD_HUMAN]	4.7539	12.73	2	2	110	11.2768	6.53662
P31025	Lipocalin-1 OS=Homo sapiens OX=9606 GN=LCN1 PE=1 SV=1 - [LCN1_HUMAN]	5.1841	12.5	2	2	176	19.2378	5.57959
P61353	60S ribosomal protein L27 OS=Homo sapiens OX=9606 GN=RPL27 PE=1 SV=2 - [RL27_HUMAN]	3.74977	12.5	2	2	136	15.7877	10.5649
O95926-2	Isoform 2 of Pre-mRNA-splicing factor SYF2 OS=Homo sapiens OX=9606 GN=SYF2 - [SYF2_HUMAN]	0	10.95	2	2	201	23.554	8.07471
Q6P2C8-2	Isoform 2 of Mediator of RNA polymerase II transcription subunit 27 OS=Homo sapiens OX=9606 GN=MED27 - [MED27_HUMAN]	0	10.91	2	2	275	31.3311	9.17334
O43251-5	Isoform 5 of RNA binding protein fox-1 homolog 2 OS=Homo sapiens OX=9606 GN=RBFOX2 - [RFOX2_HUMAN]	2.34448	10.9	2	2	376	39.9297	8.55811
P47914	60S ribosomal protein L29 OS=Homo sapiens OX=9606 GN=RPL29 PE=1 SV=2 - [RL29_HUMAN]	6.65781	10.06	2	2	159	17.7411	11.6636
Q9BQ04	RNA-binding protein 4B OS=Homo sapiens OX=9606 GN=RBM4B PE=1 SV=1 - [RBM4B_HUMAN]	2.57183	10.03	2	2	359	40.1244	6.7417
P62826	GTP-binding nuclear protein Ran OS=Homo sapiens OX=9606 GN=RAN PE=1 SV=3 - [RAN_HUMAN]	4.51661	9.72	2	2	216	24.4076	7.48877
Q14331	Protein FRG1 OS=Homo sapiens OX=9606 GN=FRG1 PE=1 SV=1 - [FRG1_HUMAN]	2.48259	9.69	2	2	258	29.1541	9.01221
Q9BTD8-4	Isoform 4 of RNA-binding protein 42 OS=Homo sapiens OX=9606 GN=RBM42 - [RBM42_HUMAN]	0	9.64	2	2	446	46.9951	9.49561
Q9HCM4-2	Isoform 2 of Band 4.1-like protein 5 OS=Homo sapiens OX=9606 GN=EPB41L5 - [E41L5_HUMAN]	0	9.5	2	2	505	57.8494	9.1001
O95365	Zinc finger and BTB domain-containing protein 7A OS=Homo sapiens OX=9606 GN=ZBTB7A PE=1 SV=1 - [ZBT7A_HUMAN]	0	8.9	2	2	584	61.4008	5.18604
P55209-3	Isoform 3 of Nucleosome assembly protein 1-like 1 OS=Homo sapiens OX=9606 GN=NAP1L1 - [NP1L1_HUMAN]	0	8.67	2	2	323	37.3213	4.66553
Q9BYE7	Polycomb group RING finger protein 6 OS=Homo sapiens OX=9606 GN=PCGF6 PE=1 SV=2 - [PCGF6_HUMAN]	0	8.29	2	2	350	39.0227	4.97021
Q8IWS0-5	Isoform 5 of PHD finger protein 6 OS=Homo sapiens OX=9606 GN=PHF6 - [PHF6_HUMAN]	0	8.16	2	2	331	37.6041	8.74854
P05141	ADP/ATP translocase 2 OS=Homo sapiens OX=9606 GN=SLC25A5 PE=1 SV=7 - [ADT2_HUMAN]	0	8.05	2	2	298	32.8312	9.68604
Q96DF8	Splicing factor ESS-2 homolog OS=Homo sapiens OX=9606 GN=ESS2 PE=1 SV=1 - [ESS2_HUMAN]	0	7.77	2	2	476	52.5358	7.56201
Q8IXQ4	GPALPP motifs-containing protein 1 OS=Homo sapiens OX=9606 GN=GPALPP1 PE=1 SV=1 - [GPAM1_HUMAN]	1.65284	7.35	2	2	340	38.1187	5.41455
Q16769	Glutaminyl-peptide cyclotransferase OS=Homo sapiens OX=9606 GN=QPCT PE=1 SV=1 - [QPCT_HUMAN]	4.02437	6.93	2	2	361	40.8508	6.60986
Q06587-2	Isoform 2 of E3 ubiquitin-protein ligase RING1 OS=Homo sapiens OX=9606 GN=RING1 - [RING1_HUMAN]	1.70249	6.63	2	2	377	39.1212	5.61768
O00472-2	Isoform 2 of RNA polymerase II elongation factor ELL2 OS=Homo sapiens OX=9606 GN=ELL2 - [ELL2_HUMAN]	2.05869	6.41	2	2	390	44.6681	6.84424
Q96QD9-3	Isoform 3 of UAP56-interacting factor OS=Homo sapiens OX=9606 GN=FYTTD1 - [UIF_HUMAN]	0	6.37	2	2	251	28.1644	11.8394
Q15233-2	Isoform 2 of Non-POU domain-containing octamer-binding protein OS=Homo sapiens OX=9606 GN=NONO - [NONO_HUMAN]	4.25071	6.28	2	2	382	43.8381	8.63135
O95391	Pre-mRNA-splicing factor SLU7 OS=Homo sapiens OX=9606 GN=SLU7 PE=1 SV=2 - [SLU7_HUMAN]	3.00181	6.14	2	2	586	68.3438	7.13721
Q92620-2	Isoform 2 of Pre-mRNA-splicing factor ATP-dependent RNA helicase PRP16 OS=Homo sapiens OX=9606 GN=DHX38 - [PRP16_HUMAN]	2.03153	5.94	2	2	539	60.7044	7.18115
P17987	T-complex protein 1 subunit alpha OS=Homo sapiens OX=9606 GN=TCP1 PE=1 SV=1 - [TCPA_HUMAN]	1.71107	5.94	2	2	556	60.3056	6.11279
P31483-2	Isoform Short of Nucleolysin TIA-1 isoform p40 OS=Homo sapiens OX=9606 GN=TIA1 - [TIA1_HUMAN]	0	5.87	2	2	375	41.774	7.73779
Q96BP3-2	Isoform 2 of Peptidylprolyl isomerase domain and WD repeat-containing protein 1 OS=Homo sapiens OX=9606 GN=PPWD1 - [PPWD1_HUMAN]	0	5.71	2	2	490	55.6639	8.22119
Q9H0S4-2	Isoform 2 of Probable ATP-dependent RNA helicase DDX47 OS=Homo sapiens OX=9606 GN=DDX47 - [DDX47_HUMAN]	2.12453	5.67	2	2	406	45.141	9.24658
Q9UBL3-2	Isoform 2 of Set1/Ash2 histone methyltransferase complex subunit ASH2 OS=Homo sapiens OX=9606 GN=ASH2L - [ASH2L_HUMAN]	2.51297	5.59	2	2	501	56.4407	6.91748
Q9NVN8	Guanine nucleotide-binding protein-like 3-like protein OS=Homo sapiens OX=9606 GN=GNL3L PE=1 SV=1 - [GNL3L_HUMAN]	0	5.5	2	2	582	65.5316	8.44092
Q12996	Cleavage stimulation factor subunit 3 OS=Homo sapiens OX=9606 GN=CSTF3 PE=1 SV=1 - [CSTF3_HUMAN]	4.5619	5.16	2	2	717	82.8687	8.11865
Q9HDC5	Junctophilin-1 OS=Homo sapiens OX=9606 GN=JPH1 PE=1 SV=2 - [JPH1_HUMAN]	0	4.99	2	2	661	71.6415	9.31982
Q7L2J0	7SK snRNA methylphosphate capping enzyme OS=Homo sapiens OX=9606 GN=MEPCE PE=1 SV=1 - [MEPCE_HUMAN]	2.22077	4.79	2	2	689	74.3096	9.56885
O60832-2	Isoform 3 of H/ACA ribonucleoprotein complex subunit DKC1 OS=Homo sapiens OX=9606 GN=DKC1 - [DKC1_HUMAN]	2.56354	4.76	2	2	420	47.5723	9.33447
P49761-3	Isoform 3 of Dual specificity protein kinase CLK3 OS=Homo sapiens OX=9606 GN=CLK3 - [CLK3_HUMAN]	4.05411	4.71	2	2	467	56.1711	9.5835
O76021	Ribosomal L1 domain-containing protein 1 OS=Homo sapiens OX=9606 GN=RSL1D1 PE=1 SV=3 - [RL1D1_HUMAN]	2.36058	4.69	2	2	490	54.9389	10.1255
Q8N2M8-3	Isoform 2 of CLK4-associating serine/arginine rich protein OS=Homo sapiens OX=9606 GN=CLASRP - [CLASR_HUMAN]	2.57005	4.55	2	2	594	66.315	10.0669
Q9UHR5-2	Isoform 2 of SAP30-binding protein OS=Homo sapiens OX=9606 GN=SAP30BP - [S30BP_HUMAN]	1.64603	4.45	2	2	292	32.049	5.07178
Q9UHK0	Nuclear fragile X mental retardation-interacting protein 1 OS=Homo sapiens OX=9606 GN=NUFIP1 PE=1 SV=2 - [NUFP1_HUMAN]	0	4.44	2	2	495	56.2642	9.12939
P12956-2	Isoform 2 of X-ray repair cross-complementing protein 6 OS=Homo sapiens OX=9606 GN=XRCC6 - [XRCC6_HUMAN]	2.16633	4.4	2	2	568	65.1076	6.52197
Q96RF0-3	Isoform 3 of Sorting nexin-18 OS=Homo sapiens OX=9606 GN=SNX18 - [SNX18_HUMAN]	0	4.4	2	2	591	64.7111	5.66846
P23588-2	Isoform 2 of Eukaryotic translation initiation factor 4B OS=Homo sapiens OX=9606 GN=EIF4B - [IF4B_HUMAN]	2.29705	4.2	2	2	572	64.7671	6.12549
Q9H0D6-2	Isoform 2 of 5'-3' exoribonuclease 2 OS=Homo sapiens OX=9606 GN=XRN2 - [XRN2_HUMAN]	3.23099	4.12	2	2	874	99.8981	8.01611
P07199	Major centromere autoantigen B OS=Homo sapiens OX=9606 GN=CENPB PE=1 SV=2 - [CENPB_HUMAN]	5.82332	4.01	2	2	599	65.1316	4.55127
P25705-2	Isoform 2 of ATP synthase subunit alpha, mitochondrial OS=Homo sapiens OX=9606 GN=ATP5F1A - [ATPA_HUMAN]	3.97398	3.98	2	2	503	54.4597	8.23584
Q5QJE6	Deoxynucleotidyltransferase terminal-interacting protein 2 OS=Homo sapiens OX=9606 GN=DNTTIP2 PE=1 SV=2 - [TDIF2_HUMAN]	2.02681	3.97	2	2	756	84.4179	6.16357
Q9ULV3-5	Isoform 5 of Cip1-interacting zinc finger protein OS=Homo sapiens OX=9606 GN=CIZ1 - [CIZ1_HUMAN]	0	3.89	2	2	797	88.4648	6.03662
Q9H5H4	Zinc finger protein 768 OS=Homo sapiens OX=9606 GN=ZNF768 PE=1 SV=2 - [ZN768_HUMAN]	1.7043	3.7	2	2	540	60.1908	7.97217
Q9NS56	E3 ubiquitin-protein ligase Topors OS=Homo sapiens OX=9606 GN=TOPORS PE=1 SV=1 - [TOPRS_HUMAN]	2.66779	3.44	2	2	1045	119.125	9.51025
P55199	RNA polymerase II elongation factor ELL OS=Homo sapiens OX=9606 GN=ELL PE=1 SV=1 - [ELL_HUMAN]	3.66491	3.22	2	2	621	68.2228	9.33447
Q6PJG2	ELM2 and SANT domain-containing protein 1 OS=Homo sapiens OX=9606 GN=ELMSAN1 PE=1 SV=2 - [EMSA1_HUMAN]	0	3.06	2	2	1045	114.918	9.18799
Q99575	Ribonucleases P/MRP protein subunit POP1 OS=Homo sapiens OX=9606 GN=POP1 PE=1 SV=2 - [POP1_HUMAN]	5.91829	2.93	2	2	1024	114.636	9.21729
O15226	NF-kappa-B-repressing factor OS=Homo sapiens OX=9606 GN=NKRF PE=1 SV=2 - [NKRF_HUMAN]	0	2.9	2	2	690	77.6242	8.79248
O15294-4	Isoform 4 of UDP-N-acetylglucosamine--peptide N-acetylglucosaminyltransferase 110 kDa subunit OS=Homo sapiens OX=9606 GN=OGT - [OGT1_HUMAN]	1.73088	2.86	2	2	665	74.4884	7.04932
Q96KQ7-2	Isoform 2 of Histone-lysine N-methyltransferase EHMT2 OS=Homo sapiens OX=9606 GN=EHMT2 - [EHMT2_HUMAN]	4.10897	2.72	2	2	1176	128.937	5.5415
Q9Y5Q9	General transcription factor 3C polypeptide 3 OS=Homo sapiens OX=9606 GN=GTF3C3 PE=1 SV=1 - [TF3C3_HUMAN]	2.51468	2.71	2	2	886	101.208	5.07178
Q9H9B1	Histone-lysine N-methyltransferase EHMT1 OS=Homo sapiens OX=9606 GN=EHMT1 PE=1 SV=4 - [EHMT1_HUMAN]	0	2.7	2	2	1298	141.377	5.75732
Q01804	OTU domain-containing protein 4 OS=Homo sapiens OX=9606 GN=OTUD4 PE=1 SV=4 - [OTUD4_HUMAN]	3.584	2.51	2	2	1114	123.968	6.7124
Q5W0B1	RING finger protein 219 OS=Homo sapiens OX=9606 GN=RNF219 PE=1 SV=1 - [RN219_HUMAN]	1.91589	2.48	2	2	726	81.0657	5.71924
O75152	Zinc finger CCCH domain-containing protein 11A OS=Homo sapiens OX=9606 GN=ZC3H11A PE=1 SV=3 - [ZC11A_HUMAN]	3.7564	2.47	2	2	810	89.076	8.36768
Q9UIG0-2	Isoform 2 of Tyrosine-protein kinase BAZ1B OS=Homo sapiens OX=9606 GN=BAZ1B - [BAZ1B_HUMAN]	0	2.43	2	2	1479	170.34	8.48486
Q96GQ7	Probable ATP-dependent RNA helicase DDX27 OS=Homo sapiens OX=9606 GN=DDX27 PE=1 SV=2 - [DDX27_HUMAN]	0	2.39	2	2	796	89.7792	9.27588
Q03701	CCAAT/enhancer-binding protein zeta OS=Homo sapiens OX=9606 GN=CEBPZ PE=1 SV=3 - [CEBPZ_HUMAN]	1.89591	2.37	2	2	1054	120.898	5.93506
Q12797-10	Isoform 10 of Aspartyl/asparaginyl beta-hydroxylase OS=Homo sapiens OX=9606 GN=ASPH - [ASPH_HUMAN]	0	2.33	2	2	729	83.2162	4.91943
Q9ULD4-3	Isoform 3 of Bromodomain and PHD finger-containing protein 3 OS=Homo sapiens OX=9606 GN=BRPF3 - [BRPF3_HUMAN]	0	2.3	2	2	871	99.6494	6.84424
Q9NRR4-2	Isoform 2 of Ribonuclease 3 OS=Homo sapiens OX=9606 GN=DROSHA - [RNC_HUMAN]	2.44075	2.22	2	2	1306	151.199	7.63525
Q13616	Cullin-1 OS=Homo sapiens OX=9606 GN=CUL1 PE=1 SV=2 - [CUL1_HUMAN]	0	2.19	2	2	776	89.622	8.00146
Q8IY81	pre-rRNA 2'-O-ribose RNA methyltransferase FTSJ3 OS=Homo sapiens OX=9606 GN=FTSJ3 PE=1 SV=2 - [SPB1_HUMAN]	1.6243	2.13	2	2	847	96.4992	8.39697
Q9H0A0-2	Isoform 2 of RNA cytidine acetyltransferase OS=Homo sapiens OX=9606 GN=NAT10 - [NAT10_HUMAN]	0	2.1	2	2	953	107.229	6.99072
Q8N1G0-2	Isoform 2 of Zinc finger protein 687 OS=Homo sapiens OX=9606 GN=ZNF687 - [ZN687_HUMAN]	1.82668	1.99	2	2	1103	115.498	7.84033
Q8IZL8	Proline-, glutamic acid- and leucine-rich protein 1 OS=Homo sapiens OX=9606 GN=PELP1 PE=1 SV=2 - [PELP1_HUMAN]	1.64406	1.86	2	2	1130	119.624	4.33545
Q96ST3	Paired amphipathic helix protein Sin3a OS=Homo sapiens OX=9606 GN=SIN3A PE=1 SV=2 - [SIN3A_HUMAN]	2.50671	1.65	2	2	1273	145.085	7.25439
P52732	Kinesin-like protein KIF11 OS=Homo sapiens OX=9606 GN=KIF11 PE=1 SV=2 - [KIF11_HUMAN]	0	1.61	2	2	1056	119.085	5.64307
Q96QE3-2	Isoform 2 of ATPase family AAA domain-containing protein 5 OS=Homo sapiens OX=9606 GN=ATAD5 - [ATAD5_HUMAN]	0	1.58	2	2	1204	135.794	9.33447
Q14669-4	Isoform 4 of E3 ubiquitin-protein ligase TRIP12 OS=Homo sapiens OX=9606 GN=TRIP12 - [TRIPC_HUMAN]	0	1.57	2	2	1722	191.954	6.49365
P23458	Tyrosine-protein kinase JAK1 OS=Homo sapiens OX=9606 GN=JAK1 PE=1 SV=2 - [JAK1_HUMAN]	0	1.56	2	2	1154	133.191	7.54736
Q8TEK3	Histone-lysine N-methyltransferase, H3 lysine-79 specific OS=Homo sapiens OX=9606 GN=DOT1L PE=1 SV=3 - [DOT1L_HUMAN]	4.07411	1.56	2	2	1537	164.755	9.18799
P26358-3	Isoform 3 of DNA (cytosine-5)-methyltransferase 1 OS=Homo sapiens OX=9606 GN=DNMT1 - [DNMT1_HUMAN]	2.52527	1.48	2	2	1280	144.373	7.45947
Q9H9J4-2	Isoform 2 of Ubiquitin carboxyl-terminal hydrolase 42 OS=Homo sapiens OX=9606 GN=USP42 - [UBP42_HUMAN]	2.73597	1.37	2	2	1316	144.245	8.47021
Q14690	Protein RRP5 homolog OS=Homo sapiens OX=9606 GN=PDCD11 PE=1 SV=3 - [RRP5_HUMAN]	1.77057	1.34	2	2	1871	208.57	8.86572
Q14692	Ribosome biogenesis protein BMS1 homolog OS=Homo sapiens OX=9606 GN=BMS1 PE=1 SV=1 - [BMS1_HUMAN]	1.97722	1.33	2	2	1282	145.716	6.44287
Q9BQG0	Myb-binding protein 1A OS=Homo sapiens OX=9606 GN=MYBBP1A PE=1 SV=2 - [MBB1A_HUMAN]	3.58415	1.28	2	2	1328	148.762	9.27588
Q9NQT8	Kinesin-like protein KIF13B OS=Homo sapiens OX=9606 GN=KIF13B PE=1 SV=2 - [KI13B_HUMAN]	2.2294	1.26	2	2	1826	202.663	5.88428
Q8NG31-3	Isoform 3 of Kinetochore scaffold 1 OS=Homo sapiens OX=9606 GN=KNL1 - [KNL1_HUMAN]	1.63302	1.2	2	2	1746	195.481	5.56689
Q68CP9-3	Isoform 2 of AT-rich interactive domain-containing protein 2 OS=Homo sapiens OX=9606 GN=ARID2 - [ARID2_HUMAN]	1.61244	1.07	2	2	1783	191.303	7.47412
Q9Y4A5-2	Isoform 2 of Transformation/transcription domain-associated protein OS=Homo sapiens OX=9606 GN=TRRAP - [TRRAP_HUMAN]	0	0.52	2	2	3830	434.134	8.22119

## Sheet: Sheet4
Accession	Description	# PSM A2- IP1	# PSM B2- IP2
YW6776	661 Flag HA hELOA		478
